# Supplementary material for: [(1R,3S)-3-(1,3-Dithian-2-yl)-2,2-dimethyl­cyclo­prop­yl]diphenyl­methanol
Source: Acta Crystallogr Sect E Struct Rep Online. 2009 May 7;65(Pt 6):o1230. doi: 10.1107/S1600536809016079 (PMC2969564; doi:10.1107/S1600536809016079)
Supplement: Supplementary file 1 [file e-65-o1230-sup1.cif]

##############################################################################
###                                                                        ###
###        Electronic paper (Acta Crystallographica Section E)             ###
###                                                                        ###
##############################################################################
#                                                                            #
# This CIF contains the data in a paper accepted for publication in Acta     #
# Crystallographica Section E. It conforms to the requirements of Notes      #
# for Authors for Section E, and has been peer reviewed under the auspices   #
# of the IUCr Commission on Journals.                                        #
#                                                                            #
# Full details of the Crystallographic Information File format               #
# are given in the paper "The Crystallographic Information File (CIF):       #
# a New Standard Archive File for Crystallography" by S. R. Hall, F. H.      #
# Allen and I. D. Brown [Acta Cryst. (1991), A47, 655-685].                  #
#                                                                            #
# The current version of the core CIF dictionary is obtainable from          #
# ftp://ftp.iucr.org/pub/cif_core.dic. The current version number is 2.4.    #
#                                                                            #
# Software is freely available for graphical display of the structure(s) in  #
# this CIF.  For information consult the CIF home page http://www.iucr.org/  #
# cif/home.html                                                              #
#                                                                            #
# This file may be used for bona fide research purposes within the           #
# scientific community so long as proper attribution is given to the journal # 
# article from which it was obtained.                                        #
#                                                                            #
##############################################################################
                                             
data_I
_audit_creation_method     SHELXL-97
_chemical_name_systematic
;
[(1<i>R</i>,3<i>S</i>)-3-(1,3-Dithian-2-yl)-2,2-
dimethylcyclopropyl]diphenylmethanol
;
_chemical_name_common     ?
_chemical_formula_moiety     'C22 H26 O S2'
_chemical_formula_sum     'C22 H26 O S2'
_chemical_formula_iupac     'C22 H26 O S2'
_chemical_formula_weight     370.55
_chemical_melting_point     ?
_symmetry_cell_setting     monoclinic
_symmetry_space_group_name_H-M     'P 21'
_symmetry_space_group_name_Hall     'P 2yb'
loop_
    _symmetry_equiv_pos_as_xyz
    'x, y, z'
    '-x, y+1/2, -z'
_cell_length_a     9.5578(19)
_cell_length_b     11.199(2)
_cell_length_c     9.6512(19)
_cell_angle_alpha     90.00
_cell_angle_beta     101.14(3)
_cell_angle_gamma     90.00
_cell_volume     1013.6(4)
_cell_formula_units_Z     2
_cell_measurement_reflns_used     7560
_cell_measurement_theta_min     2.15
_cell_measurement_theta_max     27.48
_cell_measurement_temperature     123(2)
_exptl_crystal_description     block
_exptl_crystal_colour     colourless
_exptl_crystal_size_max     0.40
_exptl_crystal_size_mid     0.40
_exptl_crystal_size_min     0.30
_exptl_crystal_density_diffrn     1.214
_exptl_crystal_density_meas     ?
_exptl_crystal_density_method     'not measured'
_exptl_crystal_F_000     396
_exptl_absorpt_coefficient_mu     0.269
_exptl_absorpt_correction_type     multi-scan
_exptl_absorpt_process_details     '(ABSCOR; Higashi, 1995)'
_exptl_absorpt_correction_T_min     0.8999
_exptl_absorpt_correction_T_max     0.9235
_exptl_special_details
;
;
_diffrn_ambient_temperature     123(2)
_diffrn_radiation_type     MoK\a
_diffrn_radiation_wavelength     0.71073
_diffrn_radiation_source     'fine-focus sealed tube'
_diffrn_radiation_monochromator     graphite
_diffrn_measurement_device_type     'Rigaku R-AXIS RAPID IP'
_diffrn_measurement_method     \w
_diffrn_detector_area_resol_mean     10.00
_diffrn_reflns_number     4303
_diffrn_reflns_av_R_equivalents     0.0000
_diffrn_reflns_av_sigmaI/netI     0.1071
_diffrn_reflns_theta_min     2.15
_diffrn_reflns_theta_max     27.48
_diffrn_reflns_theta_full     27.48
_diffrn_measured_fraction_theta_max     0.992
_diffrn_measured_fraction_theta_full     0.992
_diffrn_reflns_limit_h_min     -12
_diffrn_reflns_limit_h_max     12
_diffrn_reflns_limit_k_min     -14
_diffrn_reflns_limit_k_max     14
_diffrn_reflns_limit_l_min     -12
_diffrn_reflns_limit_l_max     12
_diffrn_standards_number     ?
_diffrn_standards_interval_count     ?
_diffrn_standards_interval_time     ?
_diffrn_standards_decay_%     ?
_refine_special_details
;
Refinement of <i>F</i>^2^ against ALL reflections. The weighted <i>R</i>-factor
<i>wR</i> and goodness of fit <i>S</i> are based on <i>F</i>^2^, conventional
<i>R</i>-factors <i>R</i> are based on <i>F</i>, with <i>F</i> set to zero for
negative <i>F</i>^2^. The threshold expression of <i>F</i>^2^ >
\s(<i>F</i>^2^) is used only for calculating <i>R</i>-factors(gt) <i>etc</i>.
and is not relevant to the choice of reflections for refinement.
<i>R</i>-factors based on <i>F</i>^2^ are statistically about twice as large
as those based on <i>F</i>, and <i>R</i>- factors based on ALL data will be
even larger.
;
_reflns_number_total     4303
_reflns_number_gt     2920
_reflns_threshold_expression     I>2\s(I)
_refine_ls_structure_factor_coef     Fsqd
_refine_ls_matrix_type     full
_refine_ls_R_factor_all     0.056
_refine_ls_R_factor_gt     0.038
_refine_ls_wR_factor_gt     0.080
_refine_ls_wR_factor_ref     0.084
_refine_ls_goodness_of_fit_ref     0.840
_refine_ls_restrained_S_all     0.840
_refine_ls_number_reflns     4303
_refine_ls_number_parameters     229
_refine_ls_number_restraints     1
_refine_ls_hydrogen_treatment     constr
_refine_ls_weighting_scheme     calc
_refine_ls_weighting_details
                 'calc w=1/[\s^2^(Fo^2^)+(0.0379P)^2^] where P=(Fo^2^+2Fc^2^)/3'
_atom_sites_solution_hydrogens     geom
_atom_sites_solution_primary     direct
_atom_sites_solution_secondary     difmap
_refine_ls_shift/su_max     0.001
_refine_ls_shift/su_mean     0.000
_refine_diff_density_max     0.282
_refine_diff_density_min     -0.296
_refine_ls_extinction_method     'SHELXL97 (Sheldrick, 2008)'
_refine_ls_extinction_coef     0.046(2)
_refine_ls_extinction_expression
                                  'Fc^*^=kFc[1+0.001xFc^2^\l^3^/sin(2\q)]^-1/4^'
_refine_ls_abs_structure_details     'Flack (1983), 1878 Friedel pairs'
_refine_ls_abs_structure_Flack     0.05(7)
loop_
    _atom_type_symbol
    _atom_type_description
    _atom_type_scat_dispersion_real
    _atom_type_scat_dispersion_imag
    _atom_type_scat_source
    'C' 'C' 0.0033 0.0016
                         'International Tables Vol C Tables 4.2.6.8 and 6.1.1.4'
    'H' 'H' 0.0000 0.0000
                         'International Tables Vol C Tables 4.2.6.8 and 6.1.1.4'
    'O' 'O' 0.0106 0.0060
                         'International Tables Vol C Tables 4.2.6.8 and 6.1.1.4'
    'S' 'S' 0.1246 0.1234
                         'International Tables Vol C Tables 4.2.6.8 and 6.1.1.4'
_computing_data_collection     'RAPID-AUTO (Rigaku, 2000)'
_computing_cell_refinement     'RAPID-AUTO (Rigaku, 2000)'
_computing_data_reduction     'CrystalStructure (Rigaku, 2000)'
_computing_structure_solution     'SHELXS97 (Sheldrick, 2008)'
_computing_structure_refinement     'SHELXL97 (Sheldrick, 2008)'
_computing_molecular_graphics     'SHELXTL (Sheldrick, 2008)'
_computing_publication_material     'SHELXL97 (Sheldrick, 2008)'
loop_
    _atom_site_type_symbol
    _atom_site_label
    _atom_site_fract_x
    _atom_site_fract_y
    _atom_site_fract_z
    _atom_site_U_iso_or_equiv
    _atom_site_adp_type
    _atom_site_calc_flag
    _atom_site_refinement_flags
    _atom_site_occupancy
    _atom_site_disorder_assembly
    _atom_site_disorder_group
    C C1 0.6857(3) 0.2287(2) 0.2178(3) 0.0254(6) Uani d . 1 . .
    H H1 0.6517 0.2825 0.1355 0.030 Uiso calc R 1 . .
    C C2 0.6466(3) 0.2775(2) 0.3516(3) 0.0287(7) Uani d . 1 . .
    C C3 0.8003(3) 0.2893(2) 0.3280(3) 0.0238(6) Uani d . 1 . .
    H H3 0.8246 0.3717 0.3005 0.029 Uiso calc R 1 . .
    C C4 0.5595(3) 0.3923(3) 0.3379(3) 0.0462(9) Uani d . 1 . .
    H H4A 0.4577 0.3727 0.3176 0.069 Uiso calc R 1 . .
    H H4B 0.5827 0.4407 0.2609 0.069 Uiso calc R 1 . .
    H H4C 0.5822 0.4373 0.4265 0.069 Uiso calc R 1 . .
    C C5 0.6172(3) 0.1950(3) 0.4668(3) 0.0369(8) Uani d . 1 . .
    H H5A 0.5156 0.1745 0.4492 0.055 Uiso calc R 1 . .
    H H5B 0.6432 0.2350 0.5585 0.055 Uiso calc R 1 . .
    H H5C 0.6739 0.1220 0.4674 0.055 Uiso calc R 1 . .
    C C6 0.9233(2) 0.2264(2) 0.4217(3) 0.0236(6) Uani d . 1 . .
    H H6 0.8867 0.1549 0.4656 0.028 Uiso calc R 1 . .
    C C7 1.1962(3) 0.1241(3) 0.4492(3) 0.0351(7) Uani d . 1 . .
    H H7A 1.1632 0.0529 0.4944 0.042 Uiso calc R 1 . .
    H H7B 1.2751 0.0987 0.4028 0.042 Uiso calc R 1 . .
    C C8 1.2536(3) 0.2153(2) 0.5636(3) 0.0354(8) Uani d . 1 . .
    H H8A 1.3404 0.1827 0.6245 0.042 Uiso calc R 1 . .
    H H8B 1.2811 0.2887 0.5184 0.042 Uiso calc R 1 . .
    C C9 1.1470(3) 0.2472(3) 0.6542(3) 0.0354(7) Uani d . 1 . .
    H H9A 1.1958 0.2940 0.7366 0.042 Uiso calc R 1 . .
    H H9B 1.1109 0.1729 0.6902 0.042 Uiso calc R 1 . .
    C C10 0.6776(3) 0.0972(2) 0.1726(3) 0.0235(6) Uani d . 1 . .
    C C11 0.7437(3) 0.0754(2) 0.0414(3) 0.0258(6) Uani d . 1 . .
    C C12 0.7434(3) -0.0429(3) -0.0102(3) 0.0389(8) Uani d . 1 . .
    H H12 0.6995 -0.1044 0.0341 0.047 Uiso calc R 1 . .
    C C13 0.8053(3) -0.0705(3) -0.1232(3) 0.0479(9) Uani d . 1 . .
    H H13 0.8059 -0.1507 -0.1551 0.057 Uiso calc R 1 . .
    C C14 0.8676(3) 0.0196(4) -0.1912(3) 0.0522(10) Uani d . 1 . .
    H H14 0.9091 0.0014 -0.2705 0.063 Uiso calc R 1 . .
    C C15 0.8679(4) 0.1346(3) -0.1422(4) 0.0537(10) Uani d . 1 . .
    H H15 0.9100 0.1958 -0.1885 0.064 Uiso calc R 1 . .
    C C16 0.8079(3) 0.1635(3) -0.0258(3) 0.0404(8) Uani d . 1 . .
    H H16 0.8108 0.2435 0.0074 0.048 Uiso calc R 1 . .
    C C17 0.5212(3) 0.0589(2) 0.1427(3) 0.0259(6) Uani d . 1 . .
    C C18 0.4713(3) -0.0319(3) 0.2171(3) 0.0345(7) Uani d . 1 . .
    H H18 0.5356 -0.0737 0.2880 0.041 Uiso calc R 1 . .
    C C19 0.3262(3) -0.0628(3) 0.1886(3) 0.0412(8) Uani d . 1 . .
    H H19 0.2933 -0.1268 0.2385 0.049 Uiso calc R 1 . .
    C C20 0.2309(3) -0.0007(3) 0.0882(3) 0.0392(8) Uani d . 1 . .
    H H20 0.1323 -0.0203 0.0713 0.047 Uiso calc R 1 . .
    C C21 0.2790(3) 0.0895(3) 0.0129(3) 0.0410(8) Uani d . 1 . .
    H H21 0.2141 0.1313 -0.0575 0.049 Uiso calc R 1 . .
    C C22 0.4234(3) 0.1196(3) 0.0402(3) 0.0370(8) Uani d . 1 . .
    H H22 0.4559 0.1825 -0.0117 0.044 Uiso calc R 1 . .
    O O1 0.75071(18) 0.02068(15) 0.28301(18) 0.0294(5) Uani d . 1 . .
    H H2 0.8381 0.0324 0.2863 0.035 Uiso d R 1 . .
    S S1 1.05026(7) 0.17887(6) 0.31479(7) 0.02959(18) Uani d . 1 . .
    S S2 0.99674(7) 0.33324(6) 0.55984(8) 0.0331(2) Uani d . 1 . .
loop_
    _atom_site_aniso_label
    _atom_site_aniso_U_11
    _atom_site_aniso_U_22
    _atom_site_aniso_U_33
    _atom_site_aniso_U_12
    _atom_site_aniso_U_13
    _atom_site_aniso_U_23
    C1 0.0253(14) 0.0246(14) 0.0234(16) 0.0024(12) -0.0025(12) 0.0004(11)
    C2 0.0194(14) 0.0317(15) 0.0309(17) 0.0023(12) -0.0056(12) -0.0089(13)
    C3 0.0195(13) 0.0240(14) 0.0248(15) 0.0010(11) -0.0030(11) -0.0005(11)
    C4 0.0302(17) 0.0495(19) 0.053(2) 0.0138(15) -0.0065(15) -0.0172(16)
    C5 0.0221(14) 0.058(2) 0.0314(16) -0.0069(14) 0.0060(12) -0.0125(16)
    C6 0.0179(13) 0.0270(14) 0.0247(15) 0.0028(11) 0.0008(11) -0.0022(11)
    C7 0.0208(15) 0.0375(17) 0.045(2) -0.0002(12) 0.0011(13) -0.0007(14)
    C8 0.0220(15) 0.0344(18) 0.046(2) -0.0034(13) -0.0026(14) 0.0076(14)
    C9 0.0328(16) 0.0335(16) 0.0338(18) -0.0009(14) -0.0089(14) -0.0005(13)
    C10 0.0230(14) 0.0218(14) 0.0230(15) 0.0046(12) -0.0021(11) 0.0027(11)
    C11 0.0221(14) 0.0318(15) 0.0216(14) 0.0074(13) -0.0008(11) 0.0014(12)
    C12 0.0363(18) 0.0429(18) 0.0362(18) 0.0034(15) 0.0036(14) -0.0071(15)
    C13 0.0389(19) 0.068(3) 0.036(2) 0.0096(18) 0.0057(16) -0.0185(19)
    C14 0.0364(19) 0.093(3) 0.0271(18) 0.021(2) 0.0066(15) -0.013(2)
    C15 0.052(2) 0.069(3) 0.047(2) 0.0117(18) 0.0268(18) 0.0166(18)
    C16 0.0431(18) 0.0439(19) 0.0360(18) 0.0079(17) 0.0121(14) 0.0093(16)
    C17 0.0306(15) 0.0253(15) 0.0207(14) 0.0019(12) 0.0027(12) -0.0046(12)
    C18 0.0322(16) 0.0349(17) 0.0321(17) -0.0011(14) -0.0044(13) 0.0055(13)
    C19 0.0405(19) 0.0399(18) 0.0406(19) -0.0124(15) 0.0013(15) 0.0031(15)
    C20 0.0277(16) 0.050(2) 0.0367(19) -0.0058(15) -0.0003(14) -0.0071(15)
    C21 0.0308(17) 0.051(2) 0.0378(19) 0.0016(16) -0.0032(14) 0.0019(15)
    C22 0.0334(17) 0.0415(18) 0.0338(18) -0.0031(14) 0.0005(14) 0.0093(14)
    O1 0.0285(11) 0.0267(10) 0.0287(11) 0.0028(8) -0.0053(9) 0.0036(9)
    S1 0.0226(3) 0.0370(4) 0.0294(4) 0.0013(3) 0.0058(3) 0.0009(3)
    S2 0.0289(4) 0.0306(4) 0.0356(4) 0.0023(3) -0.0043(3) -0.0068(4)
_geom_special_details
;
All e.s.d.'s (except the e.s.d. in the dihedral angle between two l.s. planes)
are estimated using the full covariance matrix. The cell e.s.d.'s are taken
into account individually in the estimation of e.s.d.'s in distances, angles
and torsion angles; correlations between e.s.d.'s in cell parameters are only
used when they are defined by crystal symmetry. An approximate (isotropic)
treatment of cell e.s.d.'s is used for estimating e.s.d.'s involving l.s.
planes.
;
loop_
    _geom_bond_atom_site_label_1
    _geom_bond_atom_site_label_2
    _geom_bond_site_symmetry_2
    _geom_bond_distance
    _geom_bond_publ_flag
    C1 C2 . 1.515(4) ?
    C1 C3 . 1.531(3) ?
    C1 C10 . 1.533(4) ?
    C1 H1 . 1.0000 ?
    C2 C5 . 1.513(4) ?
    C2 C4 . 1.523(4) ?
    C2 C3 . 1.536(4) ?
    C3 C6 . 1.511(3) ?
    C3 H3 . 1.0000 ?
    C4 H4A . 0.9800 ?
    C4 H4B . 0.9800 ?
    C4 H4C . 0.9800 ?
    C5 H5A . 0.9800 ?
    C5 H5B . 0.9800 ?
    C5 H5C . 0.9800 ?
    C6 S1 . 1.818(3) ?
    C6 S2 . 1.827(3) ?
    C6 H6 . 1.0000 ?
    C7 C8 . 1.526(4) ?
    C7 S1 . 1.818(3) ?
    C7 H7A . 0.9900 ?
    C7 H7B . 0.9900 ?
    C8 C9 . 1.508(4) ?
    C8 H8A . 0.9900 ?
    C8 H8B . 0.9900 ?
    C9 S2 . 1.821(3) ?
    C9 H9A . 0.9900 ?
    C9 H9B . 0.9900 ?
    C10 O1 . 1.439(3) ?
    C10 C17 . 1.529(4) ?
    C10 C11 . 1.540(4) ?
    C11 C16 . 1.387(4) ?
    C11 C12 . 1.415(4) ?
    C12 C13 . 1.372(4) ?
    C12 H12 . 0.9500 ?
    C13 C14 . 1.398(5) ?
    C13 H13 . 0.9500 ?
    C14 C15 . 1.371(5) ?
    C14 H14 . 0.9500 ?
    C15 C16 . 1.395(4) ?
    C15 H15 . 0.9500 ?
    C16 H16 . 0.9500 ?
    C17 C18 . 1.382(4) ?
    C17 C22 . 1.399(4) ?
    C18 C19 . 1.404(4) ?
    C18 H18 . 0.9500 ?
    C19 C20 . 1.382(4) ?
    C19 H19 . 0.9500 ?
    C20 C21 . 1.375(4) ?
    C20 H20 . 0.9500 ?
    C21 C22 . 1.396(4) ?
    C21 H21 . 0.9500 ?
    C22 H22 . 0.9500 ?
    O1 H2 . 0.8400 ?
loop_
    _geom_angle_atom_site_label_1
    _geom_angle_atom_site_label_2
    _geom_angle_atom_site_label_3
    _geom_angle_site_symmetry_1
    _geom_angle_site_symmetry_3
    _geom_angle
    _geom_angle_publ_flag
    C2 C1 C3 . . 60.55(17) ?
    C2 C1 C10 . . 125.6(2) ?
    C3 C1 C10 . . 127.8(2) ?
    C2 C1 H1 . . 111.3 ?
    C3 C1 H1 . . 111.3 ?
    C10 C1 H1 . . 111.3 ?
    C5 C2 C1 . . 121.2(2) ?
    C5 C2 C4 . . 113.8(3) ?
    C1 C2 C4 . . 116.8(2) ?
    C5 C2 C3 . . 118.7(2) ?
    C1 C2 C3 . . 60.24(18) ?
    C4 C2 C3 . . 115.9(2) ?
    C6 C3 C1 . . 125.3(2) ?
    C6 C3 C2 . . 121.8(2) ?
    C1 C3 C2 . . 59.21(17) ?
    C6 C3 H3 . . 113.3 ?
    C1 C3 H3 . . 113.3 ?
    C2 C3 H3 . . 113.3 ?
    C2 C4 H4A . . 109.5 ?
    C2 C4 H4B . . 109.5 ?
    H4A C4 H4B . . 109.5 ?
    C2 C4 H4C . . 109.5 ?
    H4A C4 H4C . . 109.5 ?
    H4B C4 H4C . . 109.5 ?
    C2 C5 H5A . . 109.5 ?
    C2 C5 H5B . . 109.5 ?
    H5A C5 H5B . . 109.5 ?
    C2 C5 H5C . . 109.5 ?
    H5A C5 H5C . . 109.5 ?
    H5B C5 H5C . . 109.5 ?
    C3 C6 S1 . . 108.90(19) ?
    C3 C6 S2 . . 106.04(18) ?
    S1 C6 S2 . . 113.65(13) ?
    C3 C6 H6 . . 109.4 ?
    S1 C6 H6 . . 109.4 ?
    S2 C6 H6 . . 109.4 ?
    C8 C7 S1 . . 114.18(19) ?
    C8 C7 H7A . . 108.7 ?
    S1 C7 H7A . . 108.7 ?
    C8 C7 H7B . . 108.7 ?
    S1 C7 H7B . . 108.7 ?
    H7A C7 H7B . . 107.6 ?
    C9 C8 C7 . . 112.9(2) ?
    C9 C8 H8A . . 109.0 ?
    C7 C8 H8A . . 109.0 ?
    C9 C8 H8B . . 109.0 ?
    C7 C8 H8B . . 109.0 ?
    H8A C8 H8B . . 107.8 ?
    C8 C9 S2 . . 113.0(2) ?
    C8 C9 H9A . . 109.0 ?
    S2 C9 H9A . . 109.0 ?
    C8 C9 H9B . . 109.0 ?
    S2 C9 H9B . . 109.0 ?
    H9A C9 H9B . . 107.8 ?
    O1 C10 C17 . . 106.8(2) ?
    O1 C10 C1 . . 111.8(2) ?
    C17 C10 C1 . . 108.5(2) ?
    O1 C10 C11 . . 107.24(19) ?
    C17 C10 C11 . . 110.0(2) ?
    C1 C10 C11 . . 112.4(2) ?
    C16 C11 C12 . . 118.2(3) ?
    C16 C11 C10 . . 124.1(2) ?
    C12 C11 C10 . . 117.7(2) ?
    C13 C12 C11 . . 121.2(3) ?
    C13 C12 H12 . . 119.4 ?
    C11 C12 H12 . . 119.4 ?
    C12 C13 C14 . . 119.9(3) ?
    C12 C13 H13 . . 120.0 ?
    C14 C13 H13 . . 120.0 ?
    C15 C14 C13 . . 119.2(3) ?
    C15 C14 H14 . . 120.4 ?
    C13 C14 H14 . . 120.4 ?
    C14 C15 C16 . . 121.5(3) ?
    C14 C15 H15 . . 119.3 ?
    C16 C15 H15 . . 119.3 ?
    C11 C16 C15 . . 120.0(3) ?
    C11 C16 H16 . . 120.0 ?
    C15 C16 H16 . . 120.0 ?
    C18 C17 C22 . . 118.3(3) ?
    C18 C17 C10 . . 122.1(2) ?
    C22 C17 C10 . . 119.5(2) ?
    C17 C18 C19 . . 120.4(3) ?
    C17 C18 H18 . . 119.8 ?
    C19 C18 H18 . . 119.8 ?
    C20 C19 C18 . . 120.4(3) ?
    C20 C19 H19 . . 119.8 ?
    C18 C19 H19 . . 119.8 ?
    C21 C20 C19 . . 119.9(3) ?
    C21 C20 H20 . . 120.1 ?
    C19 C20 H20 . . 120.1 ?
    C20 C21 C22 . . 119.8(3) ?
    C20 C21 H21 . . 120.1 ?
    C22 C21 H21 . . 120.1 ?
    C21 C22 C17 . . 121.2(3) ?
    C21 C22 H22 . . 119.4 ?
    C17 C22 H22 . . 119.4 ?
    C10 O1 H2 . . 105.8 ?
    C7 S1 C6 . . 101.43(13) ?
    C9 S2 C6 . . 99.98(13) ?
loop_
    _geom_torsion_atom_site_label_1
    _geom_torsion_atom_site_label_2
    _geom_torsion_atom_site_label_3
    _geom_torsion_atom_site_label_4
    _geom_torsion_site_symmetry_1
    _geom_torsion_site_symmetry_2
    _geom_torsion_site_symmetry_3
    _geom_torsion_site_symmetry_4
    _geom_torsion
    _geom_torsion_publ_flag
    C3 C1 C2 C5 . . . . -107.5(3) ?
    C10 C1 C2 C5 . . . . 10.0(4) ?
    C3 C1 C2 C4 . . . . 106.0(3) ?
    C10 C1 C2 C4 . . . . -136.5(3) ?
    C10 C1 C2 C3 . . . . 117.5(3) ?
    C2 C1 C3 C6 . . . . 109.2(3) ?
    C10 C1 C3 C6 . . . . -4.9(4) ?
    C10 C1 C3 C2 . . . . -114.1(3) ?
    C5 C2 C3 C6 . . . . -3.5(4) ?
    C1 C2 C3 C6 . . . . -115.0(3) ?
    C4 C2 C3 C6 . . . . 137.5(3) ?
    C5 C2 C3 C1 . . . . 111.5(3) ?
    C4 C2 C3 C1 . . . . -107.5(3) ?
    C1 C3 C6 S1 . . . . 71.5(3) ?
    C2 C3 C6 S1 . . . . 144.1(2) ?
    C1 C3 C6 S2 . . . . -165.9(2) ?
    C2 C3 C6 S2 . . . . -93.3(3) ?
    S1 C7 C8 C9 . . . . 66.4(3) ?
    C7 C8 C9 S2 . . . . -69.4(3) ?
    C2 C1 C10 O1 . . . . -51.7(3) ?
    C3 C1 C10 O1 . . . . 26.2(4) ?
    C2 C1 C10 C17 . . . . 65.9(3) ?
    C3 C1 C10 C17 . . . . 143.8(3) ?
    C2 C1 C10 C11 . . . . -172.3(2) ?
    C3 C1 C10 C11 . . . . -94.4(3) ?
    O1 C10 C11 C16 . . . . -121.1(3) ?
    C17 C10 C11 C16 . . . . 123.0(3) ?
    C1 C10 C11 C16 . . . . 2.1(3) ?
    O1 C10 C11 C12 . . . . 56.5(3) ?
    C17 C10 C11 C12 . . . . -59.4(3) ?
    C1 C10 C11 C12 . . . . 179.7(2) ?
    C16 C11 C12 C13 . . . . 0.4(4) ?
    C10 C11 C12 C13 . . . . -177.4(3) ?
    C11 C12 C13 C14 . . . . -1.4(4) ?
    C12 C13 C14 C15 . . . . 1.1(5) ?
    C13 C14 C15 C16 . . . . 0.1(5) ?
    C12 C11 C16 C15 . . . . 0.9(4) ?
    C10 C11 C16 C15 . . . . 178.5(3) ?
    C14 C15 C16 C11 . . . . -1.1(5) ?
    O1 C10 C17 C18 . . . . 1.3(3) ?
    C1 C10 C17 C18 . . . . -119.4(3) ?
    C11 C10 C17 C18 . . . . 117.4(3) ?
    O1 C10 C17 C22 . . . . 179.1(2) ?
    C1 C10 C17 C22 . . . . 58.5(3) ?
    C11 C10 C17 C22 . . . . -64.8(3) ?
    C22 C17 C18 C19 . . . . 0.8(4) ?
    C10 C17 C18 C19 . . . . 178.6(3) ?
    C17 C18 C19 C20 . . . . -1.7(5) ?
    C18 C19 C20 C21 . . . . 1.9(5) ?
    C19 C20 C21 C22 . . . . -1.3(5) ?
    C20 C21 C22 C17 . . . . 0.4(5) ?
    C18 C17 C22 C21 . . . . -0.2(4) ?
    C10 C17 C22 C21 . . . . -178.1(3) ?
    C8 C7 S1 C6 . . . . -55.9(2) ?
    C3 C6 S1 C7 . . . . 173.11(18) ?
    S2 C6 S1 C7 . . . . 55.16(17) ?
    C8 C9 S2 C6 . . . . 61.1(2) ?
    C3 C6 S2 C9 . . . . -176.75(19) ?
    S1 C6 S2 C9 . . . . -57.17(18) ?
loop_
    _geom_hbond_atom_site_label_D
    _geom_hbond_atom_site_label_H
    _geom_hbond_atom_site_label_A
    _geom_hbond_site_symmetry_A
    _geom_hbond_distance_DH
    _geom_hbond_distance_HA
    _geom_hbond_distance_DA
    _geom_hbond_angle_DHA
    O1 H2 S1 . 0.84 2.58 3.330(2) 149.1
    C7 H7A S2 2_746 0.99 2.89 3.736(3) 144.0
    C9 H9A O1 2_756 0.99 2.60 3.236(3) 121.7
data_global
_journal_date_recd_electronic     2009-03-30
_journal_date_accepted     2009-04-29
_journal_name_full     'Acta Crystallographica, Section E'
_journal_year     2009
_journal_volume     65
_journal_issue      6
_journal_page_first     o1230
_journal_page_last     o1230
_journal_paper_category     QO
_journal_coeditor_code     CV2542
_publ_contact_author_name     'Min Wang'
_publ_contact_author_address
;
Department of Applied Chemistry, China Agriculture University,
100193, Beijing, People's Republic of China
;
_publ_contact_author_email     'wangmincau@yahoo.com.cn'
_publ_contact_author_fax     '86-01-62731071'
_publ_contact_author_phone     '86-01-62731356'
_publ_section_title
;\
[(1<i>R</i>,3<i>S</i>)-3-(1,3-Dithian-2-yl)-2,2-dimethylcyclopropyl]\
diphenylmethanol
;
loop_
    _publ_author_name
    _publ_author_footnote
    _publ_author_address
    'Na, Risong' .
;
Department of Applied Chemistry, China Agricultural University, 100193 Beijing,
People's Republic of China
;
    'Wang, Min' .
;
Department of Applied Chemistry, China Agricultural University, 100193 Beijing,
People's Republic of China
;
