# Supplementary material for: [(1R,3S)-3-(1,3-Dithian-2-yl)-2,2-dimethyl­cyclo­prop­yl]diphenyl­methanol
Source: Acta Crystallogr Sect E Struct Rep Online. 2009 May 7;65(Pt 6):o1230. doi: 10.1107/S1600536809016079 (PMC2969564; doi:10.1107/S1600536809016079)
Supplement: Supplementary file 2 [file e-65-o1230-Isup2.hkl]

# 
# h,k,l, Fc-squared, Fo-squared, sigma(Fo-squared) and status flag 
# 
data_I
_shelx_title ' lj6a in P2(1)' 
_shelx_refln_list_code          4 
_shelx_F_calc_maximum       98.48 
_exptl_crystal_F_000       396.00 
_reflns_d_resolution_high  0.7701 
 
loop_ 
 _symmetry_equiv_pos_as_xyz 
 'x, y, z' 
 '-x, y+1/2, -z' 
 
_cell_length_a     9.5578 
_cell_length_b    11.1993 
_cell_length_c     9.6512 
_cell_angle_alpha  90.000 
_cell_angle_beta  101.143 
_cell_angle_gamma  90.000 
 
_shelx_F_squared_multiplier     1.000 
 
loop_ 
 _refln_index_h 
 _refln_index_k 
 _refln_index_l 
 _refln_F_squared_calc 
 _refln_F_squared_meas 
 _refln_F_squared_sigma 
 _refln_observed_status 
   1 -14   0       27.21       23.62     13.96 o 
   1 -13   0        5.03        3.22     11.09 o 
   1 -12   0      191.36      191.46     18.64 o 
   2 -12   0       59.75       53.34     11.81 o 
   3 -12   0      161.77      135.12     16.49 o 
   4 -12   0       38.31       32.21     15.03 o 
   1 -11   0        6.14        2.15      9.30 o 
   2 -11   0       65.09       64.45     10.03 o 
   1 -10   0       70.29       72.69      9.31 o 
   2 -10   0       74.39       69.47     10.39 o 
   3 -10   0       23.03       18.97      8.59 o 
   4 -10   0       10.75       10.38     10.38 o 
   5 -10   0       41.59       24.70     23.62 o 
   8 -10   0       49.51       57.63     35.08 o 
   1  -9   0       38.46       49.04      5.73 o 
   2  -9   0       56.14       59.44      8.24 o 
   3  -9   0      130.42      150.17     10.75 o 
   4  -9   0      584.60      570.63     28.84 o 
   5  -9   0       96.06       64.83     20.42 o 
   8  -9   0       31.15       24.69     26.13 o 
   9  -9   0       10.09        5.72     26.48 o 
   0  -8   0      234.02      234.87      6.82 o 
   1  -8   0       98.16       91.73      7.17 o 
   2  -8   0      289.72      297.20     10.78 o 
   3  -8   0      518.10      529.59     18.75 o 
   4  -8   0      339.02      313.82     33.07 o 
   5  -8   0       22.19       16.10     11.09 o 
   6  -8   0       37.37       33.65     12.53 o 
   7  -8   0      172.82      187.85     38.72 o 
   8  -8   0       55.18       48.69     22.55 o 
   9  -8   0       45.86       42.24     22.19 o 
  10  -8   0       28.56       29.70     22.19 o 
   1  -7   0       24.64       21.83      6.08 o 
   2  -7   0        3.54        7.51      5.37 o 
   3  -7   0      114.54      105.74      9.32 o 
   4  -7   0      505.57      498.25     23.07 o 
   5  -7   0      113.04      113.95     21.14 o 
   7  -7   0       59.07       51.20     18.26 o 
   8  -7   0        5.81        7.16     24.33 o 
   9  -7   0       18.12       19.68     20.04 o 
  10  -7   0        5.70        6.08     18.96 o 
   0  -6   0      149.25      135.67      4.67 o 
   1  -6   0     1633.83     1553.27     44.37 o 
   2  -6   0     1058.87     1004.98     22.28 o 
   3  -6   0      122.69      103.99      3.23 o 
   4  -6   0      346.63      348.33     10.80 o 
   5  -6   0      518.94      505.21     13.34 o 
   7  -6   0        0.88       -1.43     15.03 o 
   8  -6   0       88.51       85.24     21.13 o 
   9  -6   0       45.68       44.03     22.19 o 
  11  -6   0        7.13        7.87     21.47 o 
   1  -5   0      170.13      167.42      6.47 o 
   2  -5   0      319.61      339.84     13.33 o 
   3  -5   0      198.51      199.74      8.26 o 
   4  -5   0      368.63      327.07     16.57 o 
   5  -5   0      236.85      241.72     10.42 o 
   6  -5   0      206.63      184.82     25.48 o 
   7  -5   0      202.96      191.21     18.65 o 
   8  -5   0       54.31       51.91     24.34 o 
   9  -5   0       72.78       62.30     16.83 o 
  10  -5   0        8.64        5.37     15.03 o 
  11  -5   0        2.57       -0.36     31.13 o 
   0  -4   0      321.81      304.64      4.70 o 
   1  -4   0       11.01        9.66      3.58 o 
   2  -4   0      704.26      706.84     16.77 o 
   3  -4   0      117.86      112.65      8.97 o 
   4  -4   0      348.34      325.36      9.01 o 
   6  -4   0      335.09      330.52     21.22 o 
   7  -4   0      397.15      404.74     18.71 o 
   8  -4   0      473.85      488.79     42.11 o 
   9  -4   0      247.64      206.31     19.38 o 
  10  -4   0      182.90      181.03     38.72 o 
  11  -4   0      107.03      103.51     25.79 o 
   1  -3   0      470.75      470.26     16.03 o 
   2  -3   0      232.38      220.26      5.77 o 
   3  -3   0       39.59       34.74      4.66 o 
   4  -3   0      101.11       92.16      6.45 o 
   5  -3   0      781.37      788.25     37.03 o 
   6  -3   0      448.78      450.17     23.79 o 
   7  -3   0       37.15       29.71     11.45 o 
   8  -3   0      113.88      104.98     12.54 o 
   9  -3   0      274.88      266.34     33.38 o 
  10  -3   0       27.18       23.98     16.46 o 
  11  -3   0       56.41       37.95     16.47 o 
   0  -2   0     3091.81     2941.41     31.60 o 
   1  -2   0     2333.50     2190.42     44.82 o 
   2  -2   0     1678.23     1645.63     26.68 o 
   3  -2   0     1407.85     1345.11     17.90 o 
   4  -2   0      568.94      580.34     24.30 o 
   5  -2   0      621.07      636.82     16.66 o 
   6  -2   0      552.88      558.01     18.06 o 
   7  -2   0      194.27      192.69     15.43 o 
   8  -2   0      189.78      198.71     23.31 o 
   9  -2   0      343.37      372.92     14.73 o 
  10  -2   0      100.92       85.96     15.40 o 
  11  -2   0      135.29      132.92     44.43 o 
  12  -2   0       41.18       34.36     23.26 o 
   1  -1   0      948.46      808.04    156.31 o 
   2  -1   0     1562.57     1403.84     19.58 o 
   3  -1   0      609.08      601.99     28.84 o 
   4  -1   0        0.03        0.00      5.72 o 
   5  -1   0      787.37      795.66     24.36 o 
   6  -1   0      112.76      108.26     11.11 o 
   7  -1   0      202.85      193.08     17.94 o 
   8  -1   0      248.55      242.31     10.77 o 
   9  -1   0       50.15       50.48     12.17 o 
  10  -1   0        7.79       13.24     15.03 o 
  11  -1   0       28.57       26.48     18.61 o 
  12  -1   0        7.36        1.79     25.76 o 
   2   0   0     1329.66     1253.03     11.84 o 
   3   0   0       37.43       36.90      2.87 o 
   4   0   0     1585.43     1647.45     60.71 o 
   5   0   0      157.61      134.26      8.26 o 
   6   0   0       39.69       34.37      6.80 o 
   7   0   0        1.52        2.15     10.73 o 
   8   0   0        2.27        0.00      8.94 o 
   9   0   0        9.03        9.30     10.38 o 
  10   0   0       30.89       22.19     12.88 o 
  11   0   0        0.08       -1.43     13.24 o 
  12   0   0        5.20        8.59     16.10 o 
   1   1   0      950.56      456.32    135.59 o 
   2   1   0     1581.14     1414.54     17.67 o 
   3   1   0      591.82      543.64      7.66 o 
   4   1   0        0.10        0.36      2.86 o 
   5   1   0      789.35      786.23     10.91 o 
   6   1   0      109.50      107.18      8.60 o 
   7   1   0      196.84      173.33     17.94 o 
   8   1   0      251.54      244.48     19.39 o 
   9   1   0       51.05       52.63     19.33 o 
  10   1   0        8.04       10.38     11.81 o 
  11   1   0       28.85       22.90     14.32 o 
  12   1   0        7.89        8.59     15.39 o 
   0   2   0     3037.41     2907.70     30.68 o 
   1   2   0     2322.46     2278.57     51.59 o 
   2   2   0     1695.59     1786.62     64.84 o 
   3   2   0     1403.93     1393.06     12.68 o 
   4   2   0      586.25      613.97      7.98 o 
   5   2   0      617.98      626.64      8.69 o 
   6   2   0      547.19      540.99      9.03 o 
   7   2   0      200.20      197.01     17.94 o 
   8   2   0      197.20      187.25     15.42 o 
   9   2   0      345.83      337.00     28.02 o 
  10   2   0       97.86       78.80     11.10 o 
  11   2   0      133.02      113.57     20.06 o 
  12   2   0       41.98       35.08     22.55 o 
   1   3   0      467.94      474.95     10.20 o 
   2   3   0      232.14      236.48      5.77 o 
   3   3   0       43.78       39.76      5.01 o 
   4   3   0      101.11      107.93      2.87 o 
   5   3   0      781.96      806.77      9.08 o 
   7   3   0       37.15       26.49      6.09 o 
   8   3   0      113.80       96.03     11.82 o 
   9   3   0      278.85      222.56     10.41 o 
  10   3   0       27.70       19.33      9.66 o 
  11   3   0       56.49       34.01     13.25 o 
   0   4   0      332.61      328.24      5.78 o 
   1   4   0       10.05        8.59      5.37 o 
   2   4   0      709.65      765.64     28.07 o 
   3   4   0      117.44      126.28     10.05 o 
   4   4   0      342.80      339.02      5.04 o 
   5   4   0      286.97      283.72      6.11 o 
   6   4   0      336.81      333.41      6.83 o 
   7   4   0      403.69      385.71      8.28 o 
   8   4   0      461.87      426.45     27.71 o 
   9   4   0      249.49      210.98     15.07 o 
  10   4   0      188.44      164.91     13.62 o 
  11   4   0      108.42       83.09     15.40 o 
   1   5   0      167.61      172.08      5.75 o 
   2   5   0      328.28      328.01     10.45 o 
   3   5   0      190.42      201.14     11.13 o 
   4   5   0      364.18      360.90      5.04 o 
   5   5   0      231.85      272.23      5.39 o 
   6   5   0      208.27      216.05      5.38 o 
   7   5   0      201.59      202.69      5.74 o 
   8   5   0       56.06       44.04      5.01 o 
   9   5   0       73.34       49.41      9.67 o 
  10   5   0        8.52        2.50      7.51 o 
   0   6   0      146.54      117.71      5.74 o 
   1   6   0     1633.27     1664.17     61.01 o 
   2   6   0     1068.39     1009.18     29.22 o 
   3   6   0      128.54      128.74     16.85 o 
   4   6   0      349.76      367.78      6.48 o 
   5   6   0      513.39      509.85     11.90 o 
   6   6   0      138.18      124.75     11.11 o 
   7   6   0        0.98        2.50      4.65 o 
   8   6   0       90.64       83.81      5.37 o 
   9   6   0       45.63       35.80      7.52 o 
  10   6   0       39.97       41.88     18.97 o 
   1   7   0       25.18       26.49      7.16 o 
   2   7   0        4.28        6.44      6.08 o 
   3   7   0      112.57      104.66     14.34 o 
   4   7   0      506.50      444.18     13.34 o 
   5   7   0      108.82       92.45      5.02 o 
   6   7   0       63.33       47.27     11.46 o 
   7   7   0       58.41       60.86      5.73 o 
   8   7   0        6.26        7.87      6.80 o 
   0   8   0      239.06      249.61      8.98 o 
   1   8   0       96.89       91.01      7.17 o 
   2   8   0      288.57      301.15     19.05 o 
   3   8   0      522.69      509.44     50.11 o 
   4   8   0      339.66      256.30     12.58 o 
   5   8   0       19.86       12.53      7.87 o 
   6   8   0       35.74       27.92      7.16 o 
   7   8   0      175.01      123.32      9.68 o 
   1   9   0       39.42       41.88     10.74 o 
   2   9   0       57.27       58.72      9.67 o 
   3   9   0      128.33      142.28     12.90 o 
   4   9   0      580.94      519.78     14.78 o 
   6   9   0        2.56        5.72     12.88 o 
   7   9   0       50.03       40.45     28.64 o 
   0  10   0       11.13        4.65     10.38 o 
   1  10   0       69.29       73.77     19.34 o 
   2  10   0       75.50       73.77     14.32 o 
   3  10   0       21.75       15.03      8.59 o 
   4  10   0       11.03       17.53     16.82 o 
   5  10   0       39.79       40.45     15.03 o 
   6  10   0       86.64       89.17     15.04 o 
   7  10   0      122.27      118.22     16.48 o 
   1  11   0        5.78       10.02     15.74 o 
   2  11   0       64.53       58.36     15.75 o 
   3  11   0       52.95       61.57     12.53 o 
   5  11   0      115.61      103.88     15.05 o 
   6  11   0        3.31       13.60     15.38 o 
   7  11   0        6.52        3.94     16.46 o 
   0  12   0       73.75       89.88     15.76 o 
   1  12   0      190.12      239.14     34.78 o 
   2  12   0       56.33       73.75     16.47 o 
   4  12   0       36.85       30.78     12.53 o 
   5  12   0       27.34       25.41     15.39 o 
   6  12   0       26.71       22.90     17.18 o 
   2  13   0       20.31       15.39     13.24 o 
   3  13   0       53.39       44.03     14.68 o 
   4  13   0       13.38       20.04     15.03 o 
   5  13   0       25.33       16.82     17.18 o 
   0  14   0       14.09       17.18     11.81 o 
   2  14   0      190.30      165.60     15.77 o 
   3  14   0       11.50       12.88     15.74 o 
  -1 -14   1        6.88        6.44     12.88 o 
   0 -14   1       39.42       29.35     12.53 o 
   2 -14   1       28.88       22.55     13.24 o 
  -3 -13   1       73.48       67.31     14.68 o 
  -2 -13   1       21.89       17.18     13.24 o 
  -1 -13   1        5.52        4.29     11.81 o 
   0 -13   1        1.44        0.00     11.81 o 
   1 -13   1        1.40        1.79     11.81 o 
   2 -13   1       17.74       10.38     17.18 o 
   3 -13   1       12.11       12.17     18.25 o 
  -4 -12   1        6.35       10.38     13.95 o 
  -3 -12   1       68.48       56.57     14.68 o 
  -2 -12   1      144.13      125.78      7.88 o 
  -1 -12   1       23.70       22.19      8.23 o 
   0 -12   1        6.45        7.87      9.66 o 
   1 -12   1       69.18       64.45     12.89 o 
   2 -12   1      268.11      250.82     21.53 o 
   3 -12   1       89.43       95.62      8.95 o 
   4 -12   1       49.98       48.32     15.75 o 
  -7 -11   1        5.59       10.38     19.32 o 
  -3 -11   1      187.88      192.18     15.78 o 
  -2 -11   1       30.79       32.21     10.74 o 
  -1 -11   1       35.94       35.08     12.53 o 
   0 -11   1      118.83      106.05      9.32 o 
   1 -11   1      198.35      200.47      9.32 o 
   2 -11   1       45.48       37.59     16.82 o 
   3 -11   1       26.63       23.98     12.17 o 
   4 -11   1       14.83       10.73     12.52 o 
   5 -11   1       32.53       23.62     18.61 o 
  -8 -10   1      144.33      135.43     25.80 o 
  -7 -10   1       48.67       57.27     21.12 o 
  -4 -10   1      505.71      460.74     32.40 o 
  -3 -10   1       91.73       88.11     11.46 o 
  -2 -10   1       88.39       89.19      5.73 o 
   0 -10   1      100.87       99.95      8.60 o 
   2 -10   1       21.33       20.04      8.23 o 
   3 -10   1        5.72        6.08     11.09 o 
   4 -10   1       19.40       11.45     11.09 o 
   5 -10   1       68.65       54.42     15.75 o 
   6 -10   1       13.19        7.87     14.31 o 
   8 -10   1       12.21       12.17     20.75 o 
  -8  -9   1       29.97       26.48     25.41 o 
  -7  -9   1        9.81        8.23     16.82 o 
  -5  -9   1      222.94      219.20     13.63 o 
  -3  -9   1       68.43       61.59     11.82 o 
  -2  -9   1      397.08      366.59     27.70 o 
  -1  -9   1       99.75       87.42      8.96 o 
   0  -9   1      265.81      281.56      8.62 o 
   2  -9   1      181.82      183.28     13.63 o 
   3  -9   1        2.84        3.94      8.59 o 
   4  -9   1       84.65       84.53     12.89 o 
   5  -9   1       93.50       96.35     12.89 o 
   6  -9   1       10.71        1.79     11.45 o 
   7  -9   1        0.58       -3.22     14.31 o 
   8  -9   1       11.41        2.50     25.76 o 
   9  -9   1       22.79       26.12     22.54 o 
 -10  -8   1       90.24       59.80     23.28 o 
  -9  -8   1        4.45        6.44     22.54 o 
  -7  -8   1       52.76       45.11     15.04 o 
  -5  -8   1       51.37       43.68     21.48 o 
  -4  -8   1      454.25      385.98     32.76 o 
  -3  -8   1       95.17       96.73      6.09 o 
  -2  -8   1      374.56      357.32      6.12 o 
  -1  -8   1      197.82      185.91     10.77 o 
   0  -8   1       26.50       25.05      6.08 o 
   1  -8   1      420.64      427.48     12.60 o 
   2  -8   1      303.05      306.59     16.17 o 
   3  -8   1      275.99      271.92     20.47 o 
   4  -8   1      263.34      277.56     14.36 o 
   5  -8   1      313.20      307.49     14.37 o 
   6  -8   1       65.78       41.18     14.68 o 
   8  -8   1       51.58       31.14     23.63 o 
   9  -8   1       57.19       55.84     26.13 o 
 -10  -7   1      110.84       97.78     28.65 o 
  -9  -7   1      246.95      230.30     30.49 o 
  -8  -7   1       27.77       21.83     18.25 o 
  -7  -7   1        9.43       14.31     14.31 o 
  -6  -7   1      100.65      103.53     17.20 o 
  -5  -7   1      112.75      112.52     10.75 o 
  -4  -7   1      154.57      135.20     28.69 o 
  -3  -7   1      117.66      122.24      7.53 o 
  -2  -7   1        0.78        2.86      4.65 o 
  -1  -7   1      181.38      181.62      8.97 o 
   0  -7   1        3.68        3.94      7.51 o 
   1  -7   1      420.51      419.54     12.25 o 
   2  -7   1      113.50      115.42      6.81 o 
   3  -7   1      310.89      304.90     12.94 o 
   4  -7   1       15.82       17.18     11.09 o 
   5  -7   1      424.93      380.75     24.11 o 
   6  -7   1       80.02       78.43     12.18 o 
   7  -7   1      148.77      122.58     13.98 o 
   8  -7   1        2.69       -1.07     24.33 o 
   9  -7   1      116.17      108.90     29.73 o 
  10  -7   1       49.67       52.62     19.69 o 
 -11  -6   1       29.14       20.76     25.41 o 
 -10  -6   1       42.99       32.57     27.20 o 
  -9  -6   1        6.17        5.01     25.05 o 
  -8  -6   1        8.87       12.88     17.17 o 
  -7  -6   1       10.19        8.59     11.09 o 
  -6  -6   1      565.63      541.65     35.34 o 
  -5  -6   1       16.61       23.62      8.95 o 
  -4  -6   1      141.76      142.02      8.61 o 
  -3  -6   1       53.47       61.24     11.46 o 
  -2  -6   1       60.89       62.33      2.51 o 
  -1  -6   1       81.72       90.31      6.45 o 
   0  -6   1      812.80      841.05     26.92 o 
   1  -6   1      632.93      653.30     10.51 o 
   2  -6   1      496.69      498.42     16.25 o 
   3  -6   1     1932.97     1933.02     45.50 o 
   4  -6   1      889.34      864.87     16.69 o 
   7  -6   1      435.48      394.62     47.48 o 
   8  -6   1      103.11       88.48     21.85 o 
   9  -6   1       47.93       36.87     21.48 o 
  10  -6   1       44.90       41.52     16.47 o 
 -10  -5   1      119.03      127.53     37.26 o 
  -9  -5   1      140.65      140.11     29.38 o 
  -8  -5   1       93.82       94.20     19.70 o 
  -7  -5   1       16.57       11.81     12.52 o 
  -6  -5   1      148.54      147.01     12.91 o 
  -5  -5   1       47.92       57.29     12.17 o 
  -4  -5   1      515.98      523.38     11.20 o 
  -3  -5   1       72.39       67.36     10.75 o 
  -2  -5   1      932.04      932.95     25.21 o 
  -1  -5   1      210.13      204.97      3.96 o 
   0  -5   1      281.36      243.88     12.97 o 
   1  -5   1      304.20      281.80     11.17 o 
   2  -5   1      275.77      284.71     10.08 o 
   3  -5   1        3.84        5.01      5.01 o 
   4  -5   1      117.36      108.99     11.47 o 
   5  -5   1       32.99       25.77     11.45 o 
   6  -5   1      264.19      235.59     12.21 o 
   7  -5   1       27.46       16.46     17.54 o 
   8  -5   1      107.11       93.14     20.06 o 
   9  -5   1       40.86       24.34     18.61 o 
  10  -5   1       51.57       49.40     21.12 o 
  11  -5   1       32.83       28.63     31.85 o 
 -11  -4   1       34.55       38.30     16.11 o 
 -10  -4   1       85.49       81.65     25.43 o 
  -9  -4   1      324.93      327.54     16.88 o 
  -8  -4   1        1.97        4.29     17.17 o 
  -7  -4   1      554.02      511.32     30.65 o 
  -6  -4   1     1152.14     1149.72     45.54 o 
  -5  -4   1     1045.89     1042.02     33.53 o 
  -4  -4   1      427.64      399.54    180.46 o 
  -1  -4   1     2361.36     2380.21     42.39 o 
   0  -4   1       79.56       71.37      4.66 o 
   2  -4   1      529.56      501.85     16.32 o 
   3  -4   1       14.56       20.40      4.29 o 
   4  -4   1      373.45      379.48      9.01 o 
   5  -4   1      131.28      122.28      8.61 o 
   6  -4   1      326.44      307.42     29.12 o 
   7  -4   1       43.85       37.95     16.11 o 
   8  -4   1       82.19       83.80     16.12 o 
   9  -4   1      125.11      110.35     28.30 o 
  10  -4   1      138.05      117.16     17.56 o 
  11  -4   1       45.19       40.45     30.07 o 
 -12  -3   1        5.34        4.65     18.25 o 
 -11  -3   1       34.56       22.91     30.42 o 
 -10  -3   1       25.05       14.67     12.88 o 
  -9  -3   1       35.55       32.21     16.11 o 
  -8  -3   1      143.71      141.95     18.28 o 
  -7  -3   1      272.18      258.64     23.35 o 
  -6  -3   1      226.19      230.20     21.19 o 
  -5  -3   1       97.44       92.48     13.62 o 
  -4  -3   1      269.41      271.05     18.00 o 
  -3  -3   1      381.95      353.15      7.59 o 
  -2  -3   1     3122.25     2980.15     31.00 o 
  -1  -3   1     3669.14     3582.99     86.43 o 
   0  -3   1       11.83       12.17      2.15 o 
   1  -3   1      380.35      340.85      9.43 o 
   2  -3   1      170.50      165.43      3.24 o 
   3  -3   1     2303.02     2369.89     19.28 o 
   4  -3   1       40.17       44.76      5.73 o 
   5  -3   1      237.50      227.45     14.37 o 
   6  -3   1      170.97      160.00     12.20 o 
   7  -3   1       85.59       78.45      9.67 o 
   8  -3   1      198.44      174.32     21.88 o 
   9  -3   1       68.84       55.86     16.47 o 
  10  -3   1       23.58      158.89    162.47 o 
  11  -3   1       36.18       28.27     32.57 o 
 -12  -2   1       61.46       64.44     29.00 o 
 -11  -2   1       41.88       37.58     13.96 o 
 -10  -2   1       47.07       40.45     16.82 o 
  -9  -2   1      160.57      163.47     19.00 o 
  -8  -2   1      273.67      283.69     32.32 o 
  -7  -2   1      578.75      601.68     16.96 o 
  -6  -2   1      523.41      540.48     26.00 o 
  -5  -2   1      863.18      918.55     46.60 o 
  -4  -2   1      233.34      233.17     12.59 o 
  -3  -2   1     1359.27     1237.46     30.17 o 
  -2  -2   1     2139.18     1967.24     55.72 o 
  -1  -2   1     2522.05     2305.25     63.66 o 
   0  -2   1     9527.66    10457.68     56.03 o 
   1  -2   1      292.54      282.08      2.90 o 
   2  -2   1       58.63       55.21      2.15 o 
   3  -2   1      504.26      469.52      6.53 o 
   4  -2   1      925.30      937.75     14.98 o 
   5  -2   1      756.77      736.45     27.22 o 
   6  -2   1       31.86       31.50      7.88 o 
   7  -2   1      300.23      304.72     15.45 o 
   8  -2   1      319.29      291.37     18.68 o 
   9  -2   1      125.61      135.08     28.66 o 
  10  -2   1       38.43       30.78     27.92 o 
  11  -2   1       48.92       46.18     25.77 o 
 -12  -1   1      102.37       85.24     32.95 o 
 -11  -1   1       70.31       63.01     20.77 o 
 -10  -1   1       35.65       41.16     12.17 o 
  -9  -1   1       16.07       12.52     15.03 o 
  -8  -1   1      319.92      314.79     19.05 o 
  -7  -1   1      153.06      163.18     14.70 o 
  -6  -1   1       89.83       96.40     13.62 o 
  -5  -1   1       44.75       56.58      8.95 o 
  -4  -1   1      742.30      761.85     35.74 o 
  -3  -1   1      301.43      265.65     12.29 o 
  -2  -1   1     1664.00     1536.61     17.32 o 
  -1  -1   1       88.35       85.31      4.68 o 
   0  -1   1     4291.25     4205.44    141.52 o 
   1  -1   1     1987.11     1893.22     14.73 o 
   2  -1   1     1153.36     1036.50     13.48 o 
   4  -1   1     1330.51     1321.05     74.93 o 
   5  -1   1       93.23      100.72      5.38 o 
   6  -1   1       20.18       19.68      8.23 o 
   7  -1   1      741.49      757.04     70.17 o 
   8  -1   1      447.33      479.02     42.83 o 
   9  -1   1      123.04      129.71     22.57 o 
  10  -1   1       53.44       48.33     23.27 o 
  11  -1   1       22.67       35.07     22.90 o 
 -12   0   1       15.03       15.03     13.96 o 
 -11   0   1       10.36        9.30     12.52 o 
 -10   0   1        1.49        0.72     11.09 o 
  -9   0   1        1.30       -2.86      9.66 o 
  -8   0   1       13.76       12.17      8.23 o 
  -7   0   1      125.11      124.39      9.32 o 
  -6   0   1        0.33        2.15      8.94 o 
  -5   0   1      175.06      182.80     17.60 o 
  -4   0   1      171.82      178.63     15.10 o 
  -3   0   1      100.01       86.17     10.05 o 
  -2   0   1      318.07      289.01     13.81 o 
  -1   0   1     4703.10     4377.91    151.28 o 
   0   0   1      138.66       20.33     21.78 o 
   1   0   1      551.82      539.78      6.31 o 
   2   0   1     9697.84    10443.14    192.69 o 
   3   0   1     3610.57     3612.52     89.61 o 
   4   0   1       76.29       60.22      4.66 o 
   5   0   1     1011.69     1116.58     39.79 o 
   6   0   1      514.97      497.71      9.38 o 
   7   0   1       72.12       79.87     13.97 o 
   8   0   1      179.71      177.52     21.16 o 
   9   0   1       20.54       22.19     11.81 o 
  10   0   1       24.84       18.61     13.24 o 
  11   0   1      112.49      111.75     29.73 o 
 -12   1   1      106.20       92.04     31.16 o 
 -11   1   1       68.90       60.15     16.47 o 
 -10   1   1       32.89       31.14     11.81 o 
  -9   1   1       16.97       16.82     10.74 o 
  -8   1   1      320.07      293.95     10.06 o 
  -7   1   1      151.73      153.85      7.89 o 
  -6   1   1       89.30       94.60      6.09 o 
  -5   1   1       44.53       51.57      8.24 o 
  -4   1   1      739.22      764.71     49.23 o 
  -3   1   1      293.07      277.86     10.48 o 
  -2   1   1     1671.17     1612.53     39.27 o 
  -1   1   1       83.78       74.85      4.68 o 
   0   1   1     4296.34     4138.01     23.75 o 
   1   1   1     1992.16     1962.96     13.54 o 
   3   1   1     2160.81     2313.78     20.56 o 
   4   1   1     1340.94     1488.61     15.88 o 
   5   1   1       88.71       92.83      5.38 o 
   6   1   1       19.30       13.96      5.73 o 
   7   1   1      736.81      733.48     13.02 o 
   8   1   1      451.50      454.21     23.39 o 
   9   1   1      122.71      117.88     16.84 o 
  10   1   1       53.71       43.32     17.90 o 
  11   1   1       21.58       45.09     17.89 o 
 -12   2   1       62.46       50.48     14.68 o 
 -11   2   1       40.74       31.50     11.81 o 
 -10   2   1       48.50       44.03     10.38 o 
  -9   2   1      163.14      160.25     11.83 o 
  -8   2   1      270.15      264.29      8.62 o 
  -7   2   1      574.89      607.78     10.83 o 
  -6   2   1      532.69      508.07      8.67 o 
  -5   2   1      887.32      834.85     36.42 o 
  -4   2   1      223.36      220.89     15.83 o 
  -3   2   1     1350.28     1293.38     47.67 o 
  -2   2   1     2158.42     2184.19     20.13 o 
  -1   2   1     2486.75     2435.93     23.99 o 
   0   2   1     9505.42    10857.74     62.11 o 
   1   2   1      299.29      276.00      3.26 o 
   2   2   1       56.52       56.28      2.15 o 
   3   2   1      488.62      487.45      6.17 o 
   5   2   1      753.22      754.55      9.44 o 
   6   2   1       30.37       22.55      5.01 o 
   8   2   1      312.62      308.94     18.68 o 
   9   2   1      126.95      120.03     15.41 o 
  10   2   1       40.91       38.66     17.90 o 
  11   2   1       49.04       47.61     25.41 o 
 -12   3   1        5.46       -0.36      8.94 o 
 -11   3   1       34.96       30.06     21.47 o 
 -10   3   1       24.74       15.75     10.38 o 
  -9   3   1       34.87       33.29      8.23 o 
  -8   3   1      142.37      128.68      6.09 o 
  -7   3   1      271.28      275.16     27.30 o 
  -6   3   1      225.55      212.96      9.34 o 
  -5   3   1       98.33       79.58      8.24 o 
  -4   3   1      256.43      246.86     10.08 o 
  -3   3   1      388.43       10.12    181.13 o 
  -2   3   1     3115.46     3143.98     27.85 o 
  -1   3   1     3672.57     3730.78     26.26 o 
   0   3   1        9.05        6.44      2.51 o 
   1   3   1      380.39      363.69      3.99 o 
   2   3   1      175.12      171.92      2.88 o 
   3   3   1     2313.88     2505.49     19.29 o 
   4   3   1       39.42       49.77      6.45 o 
   5   3   1      238.90      247.58      5.75 o 
   6   3   1      167.31      170.04      5.74 o 
   8   3   1      203.64      203.03      8.25 o 
   9   3   1       68.02       55.50     14.32 o 
  10   3   1       23.52       20.04     36.86 o 
  11   3   1       35.34       27.20     16.11 o 
 -11   4   1       34.53       36.15     12.88 o 
 -10   4   1       86.97       70.19     10.39 o 
  -9   4   1      326.95      263.62     28.37 o 
  -8   4   1        1.81        2.86      5.37 o 
  -7   4   1      553.54      475.98     21.64 o 
  -6   4   1     1148.66     1089.55     15.30 o 
  -5   4   1     1052.18     1082.96     63.42 o 
  -4   4   1      433.54       41.51    176.87 o 
  -3   4   1      116.89      111.93     11.84 o 
  -2   4   1       77.39       71.34      5.02 o 
  -1   4   1     2334.30     2479.28     67.54 o 
   0   4   1       75.71       74.23      3.59 o 
   1   4   1     1165.72     1230.91      9.24 o 
   2   4   1      533.73      542.52      5.80 o 
   4   4   1      371.10      379.46      5.41 o 
   5   4   1      127.00      134.82      4.66 o 
   6   4   1      324.42      328.98      7.19 o 
   7   4   1       46.50       37.23     10.74 o 
   8   4   1       82.33       71.27      6.45 o 
   9   4   1      125.83      131.13     15.05 o 
  10   4   1      137.50      111.79     15.41 o 
  11   4   1       44.14       20.40     19.69 o 
 -11   5   1       51.41       37.94     19.69 o 
 -10   5   1      118.28       92.78     17.91 o 
  -9   5   1      140.00      109.65     14.69 o 
  -8   5   1       91.40       88.47      8.95 o 
  -7   5   1       15.28        7.87      7.51 o 
  -6   5   1      148.93      145.22      6.45 o 
  -5   5   1       48.59       49.05      6.80 o 
  -4   5   1      518.69      180.25    131.48 o 
  -3   5   1       78.42       26.88     20.07 o 
  -2   5   1      917.64      992.92     13.15 o 
  -1   5   1      204.29      216.44     12.22 o 
   0   5   1      288.48      274.91     17.29 o 
   1   5   1      309.00      316.79      5.77 o 
   2   5   1      276.47      304.15      5.04 o 
   3   5   1        3.90        5.37      3.22 o 
   4   5   1      116.17      122.25      4.30 o 
   5   5   1       31.88       32.93      3.94 o 
   7   5   1       28.49       22.55      5.01 o 
   8   5   1      109.42      100.67      6.81 o 
   9   5   1       43.49       31.50      9.31 o 
  10   5   1       52.36       36.51     10.38 o 
  11   5   1       32.00       15.39     12.17 o 
  -9   6   1        5.83        5.72      7.16 o 
  -8   6   1        9.45       12.52      7.51 o 
  -7   6   1        9.51        3.58      6.08 o 
  -5   6   1       16.35       23.62     10.02 o 
  -4   6   1      142.70        3.94     54.87 o 
  -3   6   1       54.71       56.23      8.24 o 
  -2   6   1       58.98       61.61      9.31 o 
  -1   6   1       88.83      104.30     12.54 o 
   0   6   1      828.29      894.80     30.20 o 
   1   6   1      617.97      649.49      9.06 o 
   2   6   1      499.53      522.28      8.31 o 
   3   6   1     1931.35     1994.74     21.08 o 
   4   6   1      890.41      935.65     14.52 o 
   5   6   1      186.53      179.38     20.09 o 
   6   6   1      117.91      122.91      6.45 o 
   7   6   1      437.73      447.87     11.15 o 
   9   6   1       46.25       27.20      8.59 o 
  10   6   1       44.77       34.72      9.66 o 
  -5   7   1      113.88      125.07     12.54 o 
  -4   7   1      153.32       82.12     33.35 o 
  -3   7   1      115.83      110.04     11.47 o 
  -2   7   1        1.18        2.50      6.80 o 
  -1   7   1      184.82      199.94     13.28 o 
   0   7   1        2.91        3.22      6.80 o 
   2   7   1      114.85      116.86      6.09 o 
   3   7   1      308.94      316.76      8.27 o 
   4   7   1       16.55       16.46      4.65 o 
   5   7   1      432.09      451.69     10.44 o 
   6   7   1       77.35       99.56      7.16 o 
   7   7   1      144.85      159.48      8.60 o 
   8   7   1        3.47        2.50      6.80 o 
   9   7   1      118.90       83.46     14.33 o 
  -8   8   1       79.60       66.60     15.04 o 
  -6   8   1       81.51       80.94     12.53 o 
  -5   8   1       48.59       64.44     12.89 o 
  -4   8   1      460.85      450.11     14.40 o 
  -3   8   1       91.52       98.88     10.39 o 
  -2   8   1      372.25      392.93     26.27 o 
  -1   8   1      202.36      212.84      8.61 o 
   0   8   1       26.69       24.34      9.66 o 
   1   8   1      425.74      418.87     10.44 o 
   3   8   1      270.83      289.50     15.44 o 
   4   8   1      252.80      250.23      8.98 o 
   5   8   1      318.92      304.28      9.34 o 
   6   8   1       68.22       71.26      7.52 o 
   7   8   1      106.51      103.16     14.33 o 
   8   8   1       49.98       50.11      8.59 o 
  -9   9   1        1.39        8.59     22.18 o 
  -6   9   1       57.76       52.27     13.25 o 
  -5   9   1      224.15      231.76     16.50 o 
  -4   9   1       54.46       51.56      6.44 o 
  -3   9   1       63.95       55.86     11.10 o 
  -2   9   1      393.83      418.74     32.02 o 
  -1   9   1       99.86      104.26     63.06 o 
   0   9   1      268.34      265.41     10.77 o 
   1   9   1       36.26       41.16      7.88 o 
   2   9   1      184.34      173.24      9.33 o 
   3   9   1        2.46        4.65      7.16 o 
   4   9   1       83.73       76.29      7.88 o 
   5   9   1       92.89       86.68      7.88 o 
   6   9   1       10.70        5.01     13.95 o 
   7   9   1        0.39        0.00     11.09 o 
  -6  10   1       34.84       41.52     13.96 o 
  -5  10   1      244.89      268.73     17.94 o 
  -4  10   1      499.83      580.20     19.80 o 
  -3  10   1       95.40      100.65     13.97 o 
  -2  10   1       92.18       98.86     12.54 o 
  -1  10   1       97.87      116.07     11.82 o 
   0  10   1       98.62       96.01     11.11 o 
   1  10   1      134.50      131.89      9.68 o 
   2  10   1       21.98       17.89      8.59 o 
   3  10   1        5.60        8.23      7.87 o 
   5  10   1       69.85       37.95      8.24 o 
   6  10   1       13.50       14.67     11.81 o 
   7  10   1       44.67       38.30     16.11 o 
  -8  11   1        3.73       -5.72     23.61 o 
  -6  11   1        7.83       11.45     15.03 o 
  -5  11   1       48.35       50.47     14.32 o 
  -4  11   1       48.23       45.10     17.18 o 
  -2  11   1       28.86       38.65     13.96 o 
  -1  11   1       34.44       27.56     12.89 o 
   0  11   1      121.66      115.37     12.90 o 
   1  11   1      200.07      189.36     12.91 o 
   2  11   1       43.51       35.44     10.38 o 
   3  11   1       27.57       28.27     10.02 o 
   4  11   1       15.14        8.95     10.73 o 
   5  11   1       31.77       28.63     15.03 o 
   6  11   1        7.73        3.58     15.39 o 
   7  11   1       40.36       37.22     17.18 o 
  -7  12   1       62.41       87.35     24.70 o 
  -6  12   1        2.61       -9.30     17.17 o 
  -5  12   1        8.60        2.15     15.03 o 
  -4  12   1        6.02        0.00     18.96 o 
  -3  12   1       68.11       74.47     18.26 o 
  -2  12   1      144.28      130.08     16.84 o 
  -1  12   1       22.91       25.77     15.03 o 
   0  12   1        7.12        7.87     27.55 o 
   1  12   1       67.67       56.93     13.61 o 
   2  12   1      266.49      226.42     15.79 o 
   3  12   1       90.88       84.88     29.37 o 
   4  12   1       52.06       57.63     18.61 o 
   5  12   1       59.45       58.71     16.11 o 
  -5  13   1       32.89       32.57     16.82 o 
  -4  13   1        5.11        5.01     15.03 o 
  -3  13   1       72.78       81.99     20.41 o 
  -2  13   1       22.54       32.92     18.97 o 
  -1  13   1        5.28        5.01     33.99 o 
   0  13   1        1.44        5.37     15.74 o 
   1  13   1        1.44        3.58     15.74 o 
   3  13   1       12.29       17.89     44.01 o 
   4  13   1        8.27        4.65     15.74 o 
  -2  14   1        4.41        5.01     14.31 o 
  -1  14   1        6.15        3.94     19.68 o 
   0  14   1       39.95       35.43     20.04 o 
   1  14   1       79.56       58.36     11.82 o 
   2  14   1       27.25       20.04     54.04 o 
  -2 -14   2       13.79       10.02     15.03 o 
   0 -14   2       34.58       32.21     14.32 o 
   1 -14   2       13.13       10.73     12.52 o 
  -5 -13   2       19.78       22.54     16.82 o 
  -4 -13   2       11.84       12.17     15.74 o 
  -3 -13   2       32.95       34.00     14.67 o 
  -2 -13   2        9.73        8.23     13.24 o 
  -1 -13   2       27.13       25.41     12.53 o 
   0 -13   2        8.43        7.16     11.45 o 
   1 -13   2        2.33       -0.36     11.45 o 
   2 -13   2       66.94       61.22     13.25 o 
   3 -13   2        2.91        3.22     13.95 o 
  -6 -12   2       16.21       21.47     21.83 o 
  -5 -12   2       11.74       11.45     15.03 o 
  -4 -12   2       32.65       37.22     14.32 o 
  -3 -12   2       50.62       45.46     13.24 o 
  -2 -12   2       16.28       16.10     10.02 o 
  -1 -12   2       30.04       31.85     11.45 o 
   0 -12   2       36.46       22.19     11.45 o 
   1 -12   2       73.14       61.59     11.46 o 
   2 -12   2       46.03       36.87     14.32 o 
   3 -12   2       15.75       11.09      9.30 o 
   4 -12   2       89.02       83.44     21.84 o 
  -6 -11   2       25.66       23.62     21.83 o 
  -4 -11   2       16.44        6.80     12.52 o 
  -3 -11   2       46.77       40.81     13.96 o 
  -2 -11   2       71.07       65.17     15.04 o 
  -1 -11   2      171.07      143.76     12.55 o 
   0 -11   2      190.43      173.91     10.40 o 
   1 -11   2       55.03       47.26     14.32 o 
   2 -11   2       95.50       92.41     11.46 o 
   3 -11   2       80.44       86.30     12.89 o 
   4 -11   2      103.82       98.86     13.61 o 
  -8 -10   2        1.78        0.00     19.68 o 
  -7 -10   2       17.52       13.96     22.90 o 
  -6 -10   2       22.52       22.55     16.10 o 
  -5 -10   2      240.41      208.80     14.35 o 
  -4 -10   2      187.67      200.44     13.27 o 
  -3 -10   2       94.95       93.49     12.54 o 
  -2 -10   2      617.30      591.32     31.37 o 
  -1 -10   2      250.82      236.17     17.95 o 
   0 -10   2       78.86       86.67     10.39 o 
   1 -10   2       71.74       79.86     12.18 o 
   2 -10   2      161.96      145.55     13.98 o 
   3 -10   2        1.17        0.00      9.66 o 
   5 -10   2       79.22       80.93     14.32 o 
   6 -10   2       20.04        8.59     14.67 o 
  -9  -9   2       76.81       74.47     39.74 o 
  -8  -9   2       40.79       49.04     27.20 o 
  -7  -9   2        0.65       -5.72     16.82 o 
  -6  -9   2       19.49       20.40     16.46 o 
  -5  -9   2       61.12       54.78     12.53 o 
  -4  -9   2       19.78       26.48     10.02 o 
   0  -9   2      321.44      334.23     16.53 o 
   1  -9   2      653.03      649.43     22.74 o 
   2  -9   2       58.74       63.02     17.54 o 
   3  -9   2       54.84       56.57     10.74 o 
   4  -9   2      154.81      138.37     17.92 o 
   5  -9   2      384.64      348.26     22.28 o 
   6  -9   2       27.65       21.83     17.89 o 
   7  -9   2       25.54       13.96     15.03 o 
 -10  -8   2       62.30       51.91     27.92 o 
  -9  -8   2       44.18       36.51     28.99 o 
  -8  -8   2      219.91      210.52     26.54 o 
  -7  -8   2       72.40       71.97     16.83 o 
  -5  -8   2      367.69      354.11     19.41 o 
  -4  -8   2      269.31      276.16     11.85 o 
  -3  -8   2      270.45      275.85     10.06 o 
  -2  -8   2      267.78      236.37     21.91 o 
  -1  -8   2       65.99       67.33      7.88 o 
   0  -8   2      428.58      430.73     14.41 o 
   1  -8   2      463.48      446.05     16.21 o 
   2  -8   2       10.68        6.08     11.45 o 
   3  -8   2      171.40      182.19     15.42 o 
   4  -8   2      122.52      130.08     12.90 o 
   6  -8   2       52.07       42.96     12.17 o 
   7  -8   2      149.75      144.42     14.69 o 
   8  -8   2      239.29      209.46     71.73 o 
   9  -8   2       91.24       63.03     36.53 o 
 -10  -7   2       80.64       80.21     33.30 o 
  -9  -7   2       22.72       27.20     25.41 o 
  -8  -7   2      196.58      214.07     26.18 o 
  -7  -7   2      247.12      248.33     16.51 o 
  -6  -7   2      468.14      459.69     22.32 o 
  -5  -7   2       97.43       99.96     14.33 o 
  -3  -7   2      145.33      139.50      6.45 o 
  -2  -7   2       51.29       45.48      6.09 o 
  -1  -7   2       81.33       73.80      6.81 o 
   0  -7   2      413.14      411.14     13.33 o 
   1  -7   2      130.15      124.78      8.25 o 
   2  -7   2      112.90      108.60     13.62 o 
   3  -7   2      107.95      107.51     11.11 o 
   4  -7   2       63.99       69.11     12.53 o 
   5  -7   2       49.67       47.97     13.96 o 
   7  -7   2       73.81       55.50     13.25 o 
   8  -7   2       27.35       27.56     18.61 o 
   9  -7   2      156.72      158.75     27.59 o 
  10  -7   2       23.43       15.75     32.56 o 
 -11  -6   2       41.56       42.95     32.93 o 
 -10  -6   2      154.64      131.87     33.33 o 
  -9  -6   2      189.47      190.02     27.97 o 
  -8  -6   2       18.08       19.68     15.03 o 
  -7  -6   2      127.50      124.35     21.50 o 
  -6  -6   2      104.33       94.23     13.26 o 
  -5  -6   2       45.42       45.47     11.46 o 
  -3  -6   2       96.98       89.60      7.17 o 
  -2  -6   2       27.69       29.35      2.15 o 
  -1  -6   2       82.21       86.00     11.11 o 
   0  -6   2       73.22       74.17      6.09 o 
   1  -6   2       19.51       20.04      7.87 o 
   2  -6   2      241.71      236.81     10.06 o 
   3  -6   2      488.00      454.14     31.74 o 
   4  -6   2       38.86       42.60      7.88 o 
   5  -6   2      264.69      246.72     16.52 o 
   6  -6   2      863.31      711.71     35.46 o 
   7  -6   2      193.15      173.57     13.99 o 
   8  -6   2       88.55       63.75     26.50 o 
   9  -6   2      149.74      141.90     21.14 o 
  10  -6   2       99.05      104.57     48.35 o 
 -10  -5   2       53.41       48.33     16.82 o 
  -9  -5   2      216.13      223.45     27.26 o 
  -8  -5   2       64.77       75.55     25.78 o 
  -7  -5   2      120.13      130.08     24.37 o 
  -6  -5   2      165.28      160.68     14.70 o 
  -5  -5   2      236.59      230.23     12.93 o 
  -4  -5   2      145.64      128.06     10.40 o 
  -3  -5   2      253.56      268.62      7.55 o 
  -2  -5   2      757.22      751.97     29.09 o 
  -1  -5   2      450.91      456.13      7.23 o 
   0  -5   2      382.37      396.26     12.99 o 
   1  -5   2      408.16      396.36     11.91 o 
   2  -5   2      772.29      752.61     23.26 o 
   3  -5   2     1641.90     1705.54     83.30 o 
   4  -5   2       86.35       80.97      9.67 o 
   5  -5   2       10.52        7.87     11.81 o 
   6  -5   2       49.50       34.73      8.59 o 
   7  -5   2      243.67      225.38     21.53 o 
   8  -5   2       45.03       22.55     17.54 o 
   9  -5   2       83.42       72.69     25.07 o 
  10  -5   2       89.86       83.08     37.96 o 
 -11  -4   2       37.52       28.99     21.12 o 
 -10  -4   2       47.69       47.97     26.13 o 
  -9  -4   2        0.09       -2.86     21.47 o 
  -8  -4   2       29.04       21.47     11.45 o 
  -7  -4   2      190.80      191.57     28.34 o 
  -6  -4   2      394.65      388.81     37.08 o 
  -5  -4   2       16.68       16.46      8.95 o 
  -4  -4   2      657.53      616.94     20.66 o 
  -3  -4   2      898.17      895.36     19.71 o 
  -2  -4   2     2033.13     1924.26     61.61 o 
  -1  -4   2      602.66      591.48     18.90 o 
   0  -4   2     1122.73     1108.89     30.96 o 
   1  -4   2     1375.95     1352.08     41.84 o 
   2  -4   2      336.47      331.01     10.46 o 
   3  -4   2      464.45      502.07     22.03 o 
   4  -4   2      211.36      206.51     12.21 o 
   5  -4   2       91.73       91.73     17.20 o 
   6  -4   2      241.56      228.34     11.49 o 
   7  -4   2       74.83       52.29     17.91 o 
   8  -4   2       59.54       49.41     15.04 o 
   9  -4   2       67.67       76.98     28.64 o 
  10  -4   2       22.64       21.83     31.85 o 
  11  -4   2        0.82        2.50     24.33 o 
 -12  -3   2        5.39        3.22     17.53 o 
 -11  -3   2        3.81        0.36     20.75 o 
 -10  -3   2       23.14       23.26     18.61 o 
  -9  -3   2       26.10       23.62     25.05 o 
  -8  -3   2       43.72       40.45     24.70 o 
  -7  -3   2      287.32      301.09     19.40 o 
  -6  -3   2       88.44       93.87     17.20 o 
  -5  -3   2       20.43       23.26     10.38 o 
  -4  -3   2      146.51      148.96     76.45 o 
  -3  -3   2       42.08       41.90      4.66 o 
  -2  -3   2      157.95      138.39      7.91 o 
  -1  -3   2      973.25      873.28     12.91 o 
   1  -3   2     3031.38     2825.91     15.97 o 
   2  -3   2     2633.12     2740.82     19.87 o 
   3  -3   2      737.00      714.79      8.37 o 
   4  -3   2      461.05      416.97     41.52 o 
   5  -3   2      183.34      151.81     14.36 o 
   6  -3   2      403.15      391.28     16.20 o 
   7  -3   2      107.90       91.01     13.97 o 
   8  -3   2       16.42       15.03     16.10 o 
   9  -3   2       15.87       21.47     22.54 o 
  10  -3   2        2.26        8.59     21.11 o 
  11  -3   2       13.11        6.08     30.06 o 
 -12  -2   2       43.55       42.95     15.39 o 
 -11  -2   2       54.74       39.38     15.39 o 
 -10  -2   2       15.89       15.03     13.96 o 
  -9  -2   2       25.44       33.28     15.39 o 
  -8  -2   2       38.91       40.09     12.17 o 
  -7  -2   2      466.07      477.06     34.59 o 
  -6  -2   2      363.62      380.19     15.84 o 
  -5  -2   2      130.66      123.76      7.89 o 
  -4  -2   2      141.74      126.36     10.05 o 
  -3  -2   2      732.96      701.28     31.78 o 
  -2  -2   2      885.59      825.31     23.59 o 
  -1  -2   2     4334.39     4014.89    140.68 o 
   0  -2   2      668.88      613.09     18.00 o 
   1  -2   2      548.44      537.33     13.50 o 
   2  -2   2     1635.10     1639.45     45.75 o 
   3  -2   2      885.79      933.37     10.97 o 
   4  -2   2      105.17      100.04      5.74 o 
   5  -2   2      351.95      380.19     10.44 o 
   6  -2   2       44.89       47.26     11.81 o 
   7  -2   2      211.38      216.37     35.52 o 
   8  -2   2      304.21      324.67     34.12 o 
   9  -2   2       55.29       52.27     23.63 o 
  10  -2   2      106.11       78.08     16.48 o 
  11  -2   2       47.32       60.49     18.25 o 
 -12  -1   2       34.76       20.76     14.67 o 
 -11  -1   2       16.37       22.54     12.88 o 
 -10  -1   2       55.62       50.48     14.32 o 
  -9  -1   2      228.06      223.53     17.94 o 
  -8  -1   2      448.55      443.87     29.52 o 
  -7  -1   2      522.67      569.15     23.08 o 
  -6  -1   2      969.29     1000.06     33.48 o 
  -5  -1   2      153.12      164.74     15.07 o 
  -4  -1   2      787.84      827.06     32.10 o 
  -3  -1   2     1447.34     1391.82     55.67 o 
  -2  -1   2      522.57      468.76     21.90 o 
  -1  -1   2     5150.69     4854.04    142.83 o 
   0  -1   2      258.17      228.94      9.06 o 
   1  -1   2     2000.49     1894.02    148.76 o 
   2  -1   2     1082.56     1051.07     32.59 o 
   3  -1   2      413.73      402.91     11.21 o 
   4  -1   2       88.53       91.05      6.09 o 
   5  -1   2      260.59      263.15     22.65 o 
   6  -1   2       68.92       71.63      8.60 o 
   7  -1   2      433.31      415.41     35.28 o 
   8  -1   2       78.23       68.76     13.97 o 
   9  -1   2       17.67       14.31     13.60 o 
  10  -1   2      112.56      124.66     32.24 o 
  11  -1   2        7.40       15.39     17.53 o 
 -12   0   2      132.30      130.40     15.05 o 
 -11   0   2      145.88      139.39     13.62 o 
  -9   0   2        8.61       10.02     12.17 o 
  -8   0   2       86.31       92.42     10.75 o 
  -7   0   2       11.06       11.09      6.80 o 
  -6   0   2      239.01      245.05     11.14 o 
  -5   0   2      189.07      187.87     12.93 o 
  -4   0   2      152.74      127.15     12.93 o 
  -3   0   2       61.52       63.81      9.32 o 
  -2   0   2       11.70       12.17      2.86 o 
  -1   0   2     4952.64     4362.82    136.71 o 
   0   0   2      127.50      114.90      2.52 o 
   1   0   2     2433.30     2460.09     53.22 o 
   2   0   2      788.15      714.77      9.55 o 
   3   0   2       99.98       85.38      6.46 o 
   4   0   2     2368.47     2244.94    116.22 o 
   5   0   2     1506.63     1355.06     91.20 o 
   6   0   2        0.60       -0.72      6.44 o 
   7   0   2      690.13      719.69     37.57 o 
   8   0   2      557.30      632.01     14.77 o 
   9   0   2        6.38        7.16     12.88 o 
  10   0   2      139.54      122.90     25.44 o 
  11   0   2      332.47      303.69     18.31 o 
 -12   1   2       33.50       29.70     24.69 o 
 -11   1   2       17.46       16.46     11.81 o 
 -10   1   2       60.36       52.27     16.47 o 
  -9   1   2      223.36      211.67     11.12 o 
  -8   1   2      453.73      459.02     11.52 o 
  -7   1   2      520.58      559.03     20.92 o 
  -6   1   2      967.90      958.92     41.85 o 
  -5   1   2      161.59      160.82     12.92 o 
  -4   1   2      773.74      763.69     40.85 o 
  -3   1   2     1431.90     1402.78     58.64 o 
  -2   1   2      520.45      474.93     21.17 o 
  -1   1   2     5174.41     5067.53    189.71 o 
   0   1   2      268.12      243.19      7.97 o 
   1   1   2     1983.55     1597.09    215.47 o 
   2   1   2     1106.10     1133.37     10.75 o 
   3   1   2      423.90      419.29      6.87 o 
   4   1   2       82.96       83.51      5.02 o 
   6   1   2       71.09       75.58      7.16 o 
   7   1   2      430.70      457.51     11.16 o 
   8   1   2       77.60       87.74     17.91 o 
   9   1   2       16.59       11.09     11.45 o 
  10   1   2      111.80      115.70     23.28 o 
  11   1   2        8.23       11.81     20.75 o 
 -12   2   2       44.77       30.42     13.96 o 
 -11   2   2       53.26       40.81     12.17 o 
 -10   2   2       14.54       13.96     10.02 o 
  -8   2   2       37.87       47.61      7.52 o 
  -7   2   2      469.18      451.86      9.37 o 
  -6   2   2      363.10      369.75     21.24 o 
  -5   2   2      136.32      134.17     12.92 o 
  -4   2   2      142.12      121.70     12.92 o 
  -3   2   2      729.76      715.83     31.77 o 
  -2   2   2      861.04      856.32     26.52 o 
  -1   2   2     4331.01     4350.58    122.82 o 
   1   2   2      559.33      545.20      5.11 o 
   2   2   2     1632.20     1711.31     12.75 o 
   3   2   2      901.65     1028.08      9.87 o 
   4   2   2      107.69      109.01      5.02 o 
   5   2   2      343.31      354.94      7.56 o 
   6   2   2       45.89       44.40      6.09 o 
   7   2   2      203.62      202.36      8.25 o 
   8   2   2      311.05      314.28     10.42 o 
   9   2   2       57.78       54.06      9.31 o 
  10   2   2      104.93       89.19     16.48 o 
  11   2   2       45.37       50.11     21.48 o 
 -11   3   2        3.95        2.50      9.66 o 
 -10   3   2       23.36       26.48      8.95 o 
  -9   3   2       25.83       26.48     11.09 o 
  -8   3   2       44.82       42.24      4.65 o 
  -7   3   2      289.81      285.65      6.83 o 
  -6   3   2       86.83       78.11      3.22 o 
  -5   3   2       21.03       21.12      7.16 o 
  -4   3   2      149.27        2.15     55.28 o 
  -3   3   2       39.29       36.17      4.66 o 
  -2   3   2      162.91      161.05      4.67 o 
  -1   3   2      945.81      880.29      8.11 o 
   1   3   2     3052.95     2930.73     19.87 o 
   2   3   2     2632.87     2789.32     18.72 o 
   3   3   2      755.32      806.42      8.73 o 
   4   3   2      460.52      518.05      7.22 o 
   5   3   2      188.10      192.75      6.10 o 
   6   3   2      399.78      424.01     14.04 o 
   7   3   2      103.59      106.41      7.17 o 
   8   3   2       16.13       14.67      7.51 o 
   9   3   2       15.77       22.54      8.59 o 
  10   3   2        2.16        3.58     12.88 o 
  11   3   2       12.43        9.30     13.24 o 
 -10   4   2       46.75       33.29     13.96 o 
  -9   4   2        0.05       -0.36     13.95 o 
  -8   4   2       29.73       23.62     10.02 o 
  -7   4   2      192.04      161.08     30.49 o 
  -6   4   2      391.70      329.75     41.04 o 
  -5   4   2       20.11       23.62      7.52 o 
  -4   4   2      657.31      668.41     11.60 o 
  -3   4   2      902.75      906.76     11.68 o 
  -2   4   2     2005.45     2123.53     24.78 o 
  -1   4   2      572.48      595.74     11.99 o 
   0   4   2     1153.96     1186.50      9.59 o 
   1   4   2     1390.55     1447.74     11.85 o 
   2   4   2      334.62      335.68      5.41 o 
   3   4   2      454.00      491.85      7.22 o 
   4   4   2      211.39      216.93      5.39 o 
   5   4   2       93.16      104.63      5.37 o 
   6   4   2      241.30      225.83      6.82 o 
   7   4   2       71.64       74.49      6.45 o 
   8   4   2       62.40       59.08      7.52 o 
   9   4   2       66.75       55.85      8.59 o 
  10   4   2       23.38       13.60     12.88 o 
  11   4   2        0.98        2.15     12.16 o 
 -11   5   2       88.26       88.81     20.77 o 
  -9   5   2      212.03      191.87     28.33 o 
  -8   5   2       66.92       52.99      4.30 o 
  -7   5   2      119.76      141.55     12.90 o 
  -6   5   2      173.61      185.09     11.12 o 
  -5   5   2      238.95      244.96     10.06 o 
  -4   5   2      145.30      141.34      8.25 o 
  -3   5   2      256.93      287.69      8.27 o 
  -2   5   2      749.63      813.65     11.27 o 
  -1   5   2      462.39      463.48      7.59 o 
   0   5   2      373.70      406.65      7.22 o 
   1   5   2      393.45      400.56      6.50 o 
   2   5   2      781.61      790.55      8.72 o 
   3   5   2     1661.82     1869.12     19.17 o 
   5   5   2       10.06        9.66      5.01 o 
   6   5   2       48.83       38.31     11.10 o 
   7   5   2      239.46      236.49      7.89 o 
   8   5   2       45.84       35.44     13.60 o 
   9   5   2       86.06       64.82      8.24 o 
  10   5   2       92.16       66.61     14.68 o 
  -7   6   2      124.89      131.51     13.98 o 
  -6   6   2      105.64      104.98     11.47 o 
  -5   6   2       46.63       56.21      9.67 o 
  -4   6   2      126.22      101.10      8.96 o 
  -3   6   2       95.08       98.91      7.88 o 
  -2   6   2       26.90       30.07      6.44 o 
  -1   6   2       82.33      107.86      6.45 o 
   0   6   2       72.67       78.46      5.73 o 
   1   6   2       18.38       14.67      5.01 o 
   2   6   2      243.19      261.97     11.14 o 
   3   6   2      489.82      523.42      8.66 o 
   7   6   2      193.72      190.43      8.61 o 
   8   6   2       88.54       86.67     14.68 o 
   9   6   2      149.00      133.30      8.96 o 
  10   6   2       98.95       68.04     18.62 o 
  -7   7   2      242.88      257.29     16.15 o 
  -6   7   2      478.83      486.40     16.56 o 
  -5   7   2       97.01       89.57     11.46 o 
  -4   7   2      169.82      181.50      9.68 o 
  -3   7   2      145.63      148.82      9.32 o 
  -2   7   2       48.89       45.83      7.52 o 
  -1   7   2       81.46       87.78      7.52 o 
   0   7   2      413.35      429.52      9.73 o 
   1   7   2      133.08      125.50     13.27 o 
   2   7   2      112.70      117.21      6.45 o 
   3   7   2      108.84      115.04      6.45 o 
   5   7   2       48.65       25.42      7.16 o 
   6   7   2       31.45       16.46     12.53 o 
   7   7   2       75.97       73.05      8.59 o 
   9   7   2      156.15      137.61      9.68 o 
  -7   8   2       69.91       63.02     15.75 o 
  -6   8   2       58.25       34.73     15.04 o 
  -5   8   2      369.91      383.60     15.10 o 
  -4   8   2      264.38      282.24     12.93 o 
  -3   8   2      271.27      290.58     11.85 o 
  -2   8   2      274.98      294.24     11.14 o 
  -1   8   2       68.64       72.35      8.95 o 
   0   8   2      424.41      464.56     11.88 o 
   1   8   2      462.34      498.28     11.17 o 
   2   8   2        9.90        6.44     13.96 o 
   3   8   2      167.99      177.16     15.06 o 
   5   8   2      105.73       99.95     12.54 o 
   7   8   2      152.43      165.93     11.11 o 
  -6   9   2       20.19       26.84     15.75 o 
  -5   9   2       61.98       67.31     14.32 o 
  -4   9   2       19.43       23.98     12.17 o 
  -3   9   2      258.01      263.87     13.64 o 
  -2   9   2       34.79       36.15      8.59 o 
  -1   9   2       23.80       20.04      5.73 o 
   0   9   2      316.13      349.30     12.22 o 
   1   9   2      653.29      721.28     15.52 o 
   2   9   2       63.46       76.27      9.31 o 
   3   9   2       56.30       59.79      8.95 o 
   4   9   2      149.09      128.32     10.04 o 
   5   9   2      387.62      382.41     14.02 o 
   6   9   2       28.52       36.86     22.90 o 
   7   9   2       24.90       27.20     11.81 o 
   8   9   2       13.43        7.16     16.10 o 
  -6  10   2       22.19       23.26     17.18 o 
  -5  10   2      236.25      254.71     17.22 o 
  -4  10   2      191.07      235.24     30.12 o 
  -3  10   2       96.33      109.61     14.33 o 
  -2  10   2      613.67      691.16     18.03 o 
  -1  10   2      252.19      272.79     13.64 o 
   0  10   2       79.11      105.65     22.92 o 
   1  10   2       74.16       94.90     11.46 o 
   2  10   2      159.02      167.77     11.83 o 
   3  10   2        1.56        1.07     10.02 o 
   4  10   2        6.52        2.50      8.23 o 
   5  10   2       79.43       73.77     11.10 o 
   6  10   2       19.74        8.23     29.70 o 
   7  10   2        3.70       -5.72     15.74 o 
   8  10   2       35.76       28.27     35.07 o 
  -7  11   2       14.30       12.88     21.11 o 
  -6  11   2       25.00       28.27     19.32 o 
  -5  11   2      119.90      132.91     15.05 o 
  -4  11   2       15.25       14.67     16.10 o 
  -3  11   2       45.62       39.73     15.39 o 
  -2  11   2       71.24       99.90     29.36 o 
  -1  11   2      175.53      180.33     15.42 o 
   0  11   2      194.53      225.20     15.06 o 
   1  11   2       50.69       50.83     12.89 o 
   2  11   2       93.78       85.24     12.54 o 
   4  11   2      107.28       93.49     12.89 o 
   5  11   2       19.38       22.54     14.67 o 
   6  11   2       73.31       60.15     16.47 o 
   7  11   2        7.66        1.43     17.53 o 
  -5  12   2       11.33       22.54     20.40 o 
  -4  12   2       32.69       42.59     18.61 o 
  -3  12   2       49.84       59.06     17.90 o 
  -2  12   2       17.06       29.34     16.46 o 
  -1  12   2       29.43       27.56     32.21 o 
   0  12   2       36.26       37.94     15.39 o 
   2  12   2       48.11       36.15     13.96 o 
   3  12   2       16.11       16.10     12.88 o 
   4  12   2       88.46       46.91     11.82 o 
   5  12   2       68.99       59.79     16.11 o 
   6  12   2       72.88       66.95     17.90 o 
  -5  13   2       19.86       27.91     23.26 o 
  -4  13   2       13.27       13.95     22.18 o 
  -3  13   2       31.85       21.12     20.04 o 
  -2  13   2       10.21        6.80     18.96 o 
  -1  13   2       27.02       20.76     17.89 o 
   0  13   2        8.39        0.72     16.82 o 
   2  13   2       66.45       54.42     15.75 o 
   3  13   2        3.05        1.79     14.31 o 
   4  13   2       11.42        5.72     15.39 o 
  -3  14   2       22.49       16.82     23.98 o 
  -2  14   2       14.79       12.52     21.83 o 
  -1  14   2       21.61       27.91     20.40 o 
   0  14   2       34.73       30.42     38.65 o 
   1  14   2       12.47        4.65     17.18 o 
   2  14   2       17.53       11.09     17.89 o 
  -4 -13   3       89.07      104.92     16.83 o 
  -3 -13   3       53.74       54.41     15.03 o 
  -2 -13   3       86.16       92.39     14.68 o 
  -1 -13   3      102.36       75.57     22.21 o 
   0 -13   3       81.97       60.87     21.84 o 
   1 -13   3       18.37       14.67     18.97 o 
   2 -13   3       13.90       16.10     13.24 o 
   3 -13   3       11.11        7.16     21.47 o 
  -6 -12   3       26.40       17.54     23.26 o 
  -5 -12   3       15.55       11.45     19.32 o 
  -4 -12   3        0.88       -1.07     14.31 o 
  -3 -12   3       27.36       22.55     13.60 o 
  -2 -12   3       32.33       25.77     12.53 o 
  -1 -12   3       19.06       15.39     10.74 o 
   0 -12   3       26.35       21.47     14.67 o 
   1 -12   3        1.91        2.15     11.09 o 
   2 -12   3        7.18        6.80     11.81 o 
   3 -12   3        8.63        7.51     13.95 o 
   4 -12   3       37.31       28.99     22.55 o 
   5 -12   3       55.83       55.84     17.18 o 
  -6 -11   3       45.94       40.81     20.04 o 
  -5 -11   3       82.32       82.36     19.34 o 
  -4 -11   3        6.09        8.23     12.88 o 
  -3 -11   3       16.88       17.53      7.87 o 
  -2 -11   3      155.99      122.58     12.54 o 
  -1 -11   3       88.51       71.99      8.24 o 
   0 -11   3       44.88       44.03     12.17 o 
   1 -11   3        8.77        5.72      9.66 o 
   2 -11   3       72.52       66.96     13.96 o 
   3 -11   3       53.24       58.71     12.89 o 
   4 -11   3      124.62       89.56     27.23 o 
   5 -11   3       95.79       83.44     16.12 o 
   6 -11   3       66.24       55.49     17.54 o 
  -8 -10   3       39.56       33.64     21.83 o 
  -7 -10   3       48.95       52.62     19.69 o 
  -6 -10   3        1.28        8.59     17.53 o 
  -5 -10   3        7.65        3.58     15.74 o 
  -3 -10   3       59.42       45.11     13.96 o 
  -2 -10   3       59.23       51.91     10.38 o 
  -1 -10   3       39.26       35.44     10.74 o 
   0 -10   3      355.73      304.74     11.50 o 
   1 -10   3      347.99      355.35     19.40 o 
   2 -10   3       66.03       50.84     12.17 o 
   3 -10   3       53.33       52.27     12.89 o 
   4 -10   3       46.48       41.88     12.89 o 
   5 -10   3       49.67       32.57     19.69 o 
   6 -10   3       21.36       18.61     24.69 o 
   7 -10   3        6.96        3.94     17.17 o 
  -8  -9   3       76.90       66.60     15.40 o 
  -7  -9   3       92.17      103.14     22.20 o 
  -6  -9   3       68.77       65.88     17.54 o 
  -5  -9   3       47.82       50.12     30.79 o 
  -4  -9   3      114.66      118.95     15.05 o 
  -3  -9   3       37.65       23.27     15.39 o 
  -2  -9   3       41.85       33.65      8.23 o 
  -1  -9   3      127.81      114.33     12.54 o 
   1  -9   3       48.03       35.44     10.02 o 
   2  -9   3      314.43      301.40     11.85 o 
   3  -9   3      251.96      253.74     20.10 o 
   4  -9   3      252.70      253.35     27.27 o 
   5  -9   3      120.54      123.96     17.91 o 
   6  -9   3      203.34      193.27     20.44 o 
   7  -9   3       98.25       54.80     24.00 o 
 -10  -8   3       32.64       39.73     24.69 o 
  -9  -8   3       62.34       58.71     28.28 o 
  -8  -8   3      113.04      119.29     26.51 o 
  -7  -8   3       98.84       94.56     18.98 o 
  -6  -8   3       96.22       93.49     12.18 o 
  -5  -8   3      234.97      223.57     20.81 o 
  -4  -8   3        7.88        8.23     12.17 o 
  -3  -8   3       60.23       53.71      2.51 o 
  -2  -8   3       76.24       64.11      9.67 o 
  -1  -8   3      100.19      104.27      7.88 o 
   0  -8   3      353.89      338.43     10.07 o 
   1  -8   3      528.74      528.16     10.09 o 
   2  -8   3       25.22       22.91      8.95 o 
   3  -8   3      135.27      118.28     14.34 o 
   4  -8   3      103.57      113.56     15.76 o 
   5  -8   3       15.70       22.90     13.60 o 
   6  -8   3       61.61       52.63     17.90 o 
   7  -8   3       36.26       28.99     15.39 o 
   8  -8   3       41.55       33.29     33.64 o 
   9  -8   3       27.15       23.26     27.20 o 
 -10  -7   3        0.97       -2.15     25.40 o 
  -9  -7   3       75.29       73.40     22.92 o 
  -8  -7   3       22.70       26.12     16.10 o 
  -7  -7   3      126.32      122.55     18.27 o 
  -6  -7   3      302.12      289.13     24.06 o 
  -5  -7   3      826.99      809.10     35.82 o 
  -4  -7   3      353.47      374.38     24.81 o 
  -3  -7   3      677.33      641.33     21.69 o 
  -2  -7   3      137.36      124.42      6.10 o 
  -1  -7   3      368.69      378.29     24.84 o 
   0  -7   3      323.73      316.87      8.63 o 
   1  -7   3      411.44      383.90     11.52 o 
   2  -7   3       25.46       23.62      7.52 o 
   3  -7   3       75.59       72.71     13.97 o 
   4  -7   3       73.08       63.39     10.39 o 
   5  -7   3       75.60       77.71     15.40 o 
   6  -7   3       73.76       59.44     18.26 o 
   8  -7   3       31.44       28.99     24.69 o 
   9  -7   3       95.87       85.23     40.83 o 
 -11  -6   3      118.49       94.56     32.24 o 
 -10  -6   3       13.88       11.09     26.12 o 
  -8  -6   3      417.95      424.26     35.24 o 
  -7  -6   3      526.46      515.05     25.57 o 
  -6  -6   3        5.57       11.45     12.52 o 
  -5  -6   3       82.59       75.58     13.25 o 
  -4  -6   3       17.16       19.68      9.30 o 
  -3  -6   3       43.68       36.52     10.74 o 
  -2  -6   3       23.58       26.13      3.94 o 
  -1  -6   3      125.14      114.75     10.76 o 
   0  -6   3       14.89       11.45      5.37 o 
   1  -6   3      249.96      248.68     15.81 o 
   2  -6   3      138.31      142.73     13.63 o 
   3  -6   3      189.64      172.61     17.58 o 
   4  -6   3       17.91       17.54      8.95 o 
   5  -6   3       94.37       86.69     13.97 o 
   6  -6   3       24.40       21.12     20.76 o 
   7  -6   3       57.36       60.15     13.60 o 
   8  -6   3      150.82      149.44     42.29 o 
   9  -6   3       78.94       98.11     44.04 o 
  10  -6   3       42.21       48.32     34.36 o 
 -11  -5   3        2.72        7.16     30.77 o 
 -10  -5   3       96.83       99.56     30.44 o 
  -9  -5   3       29.53       26.48     19.33 o 
  -8  -5   3      102.29       94.93     13.97 o 
  -7  -5   3        8.13        5.72     12.17 o 
  -6  -5   3      608.32      582.56     26.35 o 
  -5  -5   3      235.68      227.32     16.52 o 
  -4  -5   3      584.90      560.19     24.58 o 
  -3  -5   3      323.46      280.77     22.68 o 
  -2  -5   3      758.83      689.36     41.41 o 
  -1  -5   3      335.08      317.39     20.53 o 
   0  -5   3      480.67      504.05      9.39 o 
   1  -5   3      524.81      518.40      7.23 o 
   2  -5   3      776.47      647.49      8.71 o 
   3  -5   3      192.52      183.07     12.56 o 
   4  -5   3       31.07       28.99      9.66 o 
   5  -5   3       25.00       16.11     11.09 o 
   6  -5   3      510.05      497.77     29.53 o 
   7  -5   3       49.94       49.40     16.47 o 
   8  -5   3       19.27       13.96     22.19 o 
   9  -5   3       49.10       47.25     25.41 o 
  10  -5   3       27.28       32.57     24.34 o 
 -11  -4   3       27.05       22.90     17.89 o 
 -10  -4   3       49.44       39.73     29.00 o 
  -9  -4   3       92.10      102.43     35.10 o 
  -8  -4   3      116.76      130.78     36.19 o 
  -7  -4   3       26.67       26.84     21.47 o 
  -6  -4   3      121.34      123.66     11.83 o 
  -5  -4   3      170.70      185.51     13.99 o 
  -4  -4   3       12.29       16.10      7.51 o 
  -3  -4   3      244.64      252.45     19.78 o 
  -2  -4   3     1537.91     1592.53     78.09 o 
  -1  -4   3      503.80      510.83     13.03 o 
   0  -4   3       95.05       79.60      6.45 o 
   1  -4   3      877.70      835.00     40.86 o 
   2  -4   3     1017.59     1043.17     23.01 o 
   3  -4   3      402.59      414.54      7.57 o 
   4  -4   3      346.66      344.39     16.19 o 
   5  -4   3      107.26      122.56     11.47 o 
   6  -4   3      149.03      161.33     21.87 o 
   7  -4   3        5.00        9.66     16.46 o 
   8  -4   3       41.46       50.83     23.98 o 
   9  -4   3        1.45        2.50     28.26 o 
  10  -4   3       22.15       21.11     31.13 o 
 -12  -3   3       85.75       58.37     26.86 o 
 -11  -3   3      183.84      183.17     33.69 o 
 -10  -3   3       90.56       84.52     31.87 o 
  -9  -3   3        3.47        6.44     19.32 o 
  -8  -3   3       37.95       35.80     17.90 o 
  -7  -3   3       38.57       43.31     25.42 o 
  -6  -3   3      136.95      150.60     13.63 o 
  -5  -3   3       24.94       28.28      8.23 o 
  -4  -3   3       32.90       37.95      8.23 o 
  -3  -3   3       11.45       11.45      5.73 o 
  -2  -3   3      640.99      679.64     22.18 o 
  -1  -3   3     1066.09     1076.89     33.12 o 
   0  -3   3      845.66      801.69     27.81 o 
   1  -3   3      944.42      973.93     32.97 o 
   2  -3   3      945.24     1038.24     34.35 o 
   3  -3   3      658.06      657.26      9.06 o 
   4  -3   3     1157.00     1279.79     50.02 o 
   5  -3   3      825.85      838.37     14.50 o 
   6  -3   3      286.98      293.50     12.93 o 
   7  -3   3      229.57      213.51     35.88 o 
   8  -3   3      179.82      170.66     36.21 o 
   9  -3   3       98.77       87.75     30.44 o 
  10  -3   3       80.73       79.49     32.94 o 
 -12  -2   3       30.79       26.84     27.56 o 
 -11  -2   3        0.97        5.72     17.53 o 
 -10  -2   3        4.19        4.29     18.96 o 
  -9  -2   3      188.66      204.04     25.82 o 
  -8  -2   3      207.17      230.33     24.04 o 
  -7  -2   3        3.91        2.15     14.31 o 
  -6  -2   3      150.94      162.12     20.09 o 
  -5  -2   3      175.91      184.16     20.82 o 
  -4  -2   3      443.31      489.88     17.34 o 
  -3  -2   3      403.42      400.84     15.90 o 
  -2  -2   3       30.96       25.78      5.37 o 
  -1  -2   3     1073.72     1081.63     44.71 o 
   0  -2   3      584.55      553.92     26.22 o 
   1  -2   3     1500.86     1369.07     58.15 o 
   2  -2   3      800.25      829.34     18.61 o 
   3  -2   3      950.66     1041.93     12.78 o 
   4  -2   3      751.63      757.91     22.49 o 
   5  -2   3      332.53      391.04     11.15 o 
   6  -2   3      658.16      641.54     55.99 o 
   7  -2   3      477.62      437.44     60.49 o 
   8  -2   3      131.72      112.16     30.82 o 
   9  -2   3        0.48       -0.72     12.88 o 
  10  -2   3       58.29       37.59     38.30 o 
  11  -2   3      141.27      158.35     37.26 o 
 -12  -1   3       80.21       49.05     15.75 o 
 -11  -1   3        6.05        1.43     16.46 o 
 -10  -1   3       17.55       24.69     13.96 o 
  -9  -1   3      167.77      178.54     16.85 o 
  -8  -1   3      349.38      374.58     27.68 o 
  -7  -1   3      352.91      368.69     25.18 o 
  -6  -1   3       86.84       80.62     16.12 o 
  -5  -1   3      388.40      420.74     22.35 o 
  -4  -1   3     2709.70     2718.74     92.62 o 
  -3  -1   3     3710.89     3836.66    112.19 o 
  -2  -1   3       82.49       76.76      5.02 o 
  -1  -1   3     1453.86     1368.09     30.02 o 
   0  -1   3      216.74      203.27     18.02 o 
   1  -1   3      494.74      481.96      8.35 o 
   2  -1   3      216.53      220.21      5.76 o 
   3  -1   3     1133.34     1131.73     28.98 o 
   4  -1   3       88.09       79.92      9.68 o 
   5  -1   3       28.00       25.06     10.38 o 
   6  -1   3      252.37      218.35     30.88 o 
   7  -1   3      254.40      216.12     31.95 o 
   8  -1   3      102.71      105.32     19.70 o 
   9  -1   3        2.95        2.86     15.74 o 
  10  -1   3       54.34       59.07     24.70 o 
  11  -1   3       16.33       24.33     27.91 o 
 -12   0   3        0.01       -0.72     14.67 o 
 -11   0   3        7.75        4.65     26.12 o 
 -10   0   3       65.92       95.60     14.68 o 
  -9   0   3      481.88      498.12     15.84 o 
  -8   0   3      133.94      134.05     13.98 o 
  -7   0   3       23.61       31.50     17.54 o 
  -6   0   3      567.35      584.58     28.54 o 
  -5   0   3       19.32       21.12      7.16 o 
  -4   0   3       37.50       45.12     10.38 o 
  -3   0   3     1103.77     1127.59     31.70 o 
  -2   0   3       22.96       39.03      9.31 o 
  -1   0   3      775.69      714.16     24.63 o 
   0   0   3      363.41      351.12      7.97 o 
   1   0   3        6.37        1.79      3.94 o 
   2   0   3      226.53      283.66     11.52 o 
   3   0   3      464.27      460.65      9.40 o 
   4   0   3      828.77      702.05     59.63 o 
   5   0   3      125.03      101.82     17.57 o 
   6   0   3      828.05      839.27     67.74 o 
   7   0   3       32.93       21.12      9.31 o 
   8   0   3      113.09      127.19     21.50 o 
   9   0   3       32.08       30.06     11.45 o 
  10   0   3      619.78      691.73     64.10 o 
  11   0   3       24.03       25.77     23.98 o 
 -12   1   3       82.27       51.20     23.27 o 
 -11   1   3        6.84        5.37     12.52 o 
 -10   1   3       17.18       23.62     21.83 o 
  -9   1   3      167.42      185.71     19.36 o 
  -8   1   3      348.02      337.90     43.14 o 
  -7   1   3      348.76      356.08     33.81 o 
  -6   1   3       90.58       81.70     11.47 o 
  -5   1   3      404.65      393.10     18.03 o 
  -4   1   3     2711.05     2694.14     81.62 o 
  -3   1   3     3672.83     3751.45    122.67 o 
  -2   1   3       89.09       80.01      4.31 o 
  -1   1   3     1454.12     1368.47     25.52 o 
   0   1   3      221.20      205.82      8.65 o 
   1   1   3      500.25      476.59     21.07 o 
   2   1   3      219.13      217.35     10.80 o 
   3   1   3     1145.37     1185.23     12.48 o 
   4   1   3       93.39       96.42      5.73 o 
   5   1   3       26.71       21.48      6.08 o 
   6   1   3      242.59      238.42     15.80 o 
   8   1   3      104.46       96.72     18.99 o 
   9   1   3        2.85        4.65     10.73 o 
  10   1   3       55.96       54.41     15.39 o 
  11   1   3       17.46       17.89     18.61 o 
 -12   2   3       31.76       27.56     21.47 o 
 -11   2   3        0.73        0.00     11.81 o 
 -10   2   3        4.45        2.50     10.02 o 
  -9   2   3      184.60      183.95     10.76 o 
  -8   2   3      208.52      216.34      8.61 o 
  -7   2   3        5.01       -2.50     16.10 o 
  -6   2   3      145.88      158.52     11.84 o 
  -5   2   3      176.18      185.95     12.21 o 
  -4   2   3      441.39      484.44     20.59 o 
  -3   2   3      397.57      405.84     10.12 o 
  -2   2   3       34.54       30.80      6.45 o 
  -1   2   3     1057.64     1027.56     30.29 o 
   0   2   3      602.74      573.90     36.44 o 
   1   2   3     1523.20     1484.37     11.19 o 
   2   2   3      816.95      868.00      9.86 o 
   3   2   3      926.32     1053.80     10.95 o 
   4   2   3      740.82      802.74     10.16 o 
   5   2   3      338.77      355.46      8.63 o 
   6   2   3      667.42      703.05     12.28 o 
   7   2   3      473.75      466.58     11.52 o 
   8   2   3      131.56      116.10      9.68 o 
   9   2   3        0.24        3.94     10.02 o 
  10   2   3       57.16       60.50     11.81 o 
  11   2   3      141.90      151.55     39.05 o 
 -11   3   3      184.68      154.85     44.45 o 
 -10   3   3       90.51       70.19     25.07 o 
  -9   3   3        3.82        3.58      7.16 o 
  -8   3   3       36.71       29.71     12.53 o 
  -7   3   3       38.59       32.58      7.88 o 
  -6   3   3      136.54      143.43     11.47 o 
  -5   3   3       24.40       30.78      4.30 o 
  -4   3   3       32.49       37.95      5.37 o 
  -3   3   3       11.01        8.59      3.94 o 
  -2   3   3      644.91      669.53     25.82 o 
  -1   3   3     1068.21     1082.10      9.20 o 
   0   3   3      834.16      804.74      8.05 o 
   1   3   3      944.93     1018.27      9.16 o 
   2   3   3      970.27     1057.46     10.24 o 
   3   3   3      666.70      705.59      8.34 o 
   5   3   3      826.29      878.98     12.69 o 
   6   3   3      288.97      290.99      8.62 o 
   7   3   3      221.51      242.19      9.33 o 
   8   3   3      185.77      191.83     10.04 o 
   9   3   3       97.19       95.63     10.74 o 
  10   3   3       80.45       96.32     11.46 o 
 -10   4   3       48.08       26.13     22.55 o 
  -9   4   3       90.12       54.44      6.80 o 
  -8   4   3      115.59       92.08     28.66 o 
  -7   4   3       28.85       11.45     16.46 o 
  -6   4   3      119.31      121.87      9.68 o 
  -4   4   3       12.76       12.88      6.08 o 
  -3   4   3      238.06      266.08      7.19 o 
  -2   4   3     1520.86     1513.15     20.35 o 
  -1   4   3      514.74      527.62      7.60 o 
   0   4   3       98.57       93.24      4.66 o 
   1   4   3      893.46      896.23     10.22 o 
   2   4   3     1010.21     1091.23     10.59 o 
   3   4   3      416.55      437.36     11.90 o 
   4   4   3      339.10      343.63      7.20 o 
   5   4   3      106.90      115.03     11.83 o 
   6   4   3      150.86      155.60      7.53 o 
   7   4   3        4.62        5.01     14.31 o 
   8   4   3       41.77       49.75      8.59 o 
   9   4   3        1.27        3.22      8.94 o 
  10   4   3       23.43       24.33     10.38 o 
  -8   5   3      101.94      103.53     14.33 o 
  -7   5   3       10.03        8.95     11.09 o 
  -6   5   3      614.02      627.73     14.80 o 
  -5   5   3      225.14      239.85     10.05 o 
  -4   5   3      597.32      600.80     11.57 o 
  -3   5   3      329.71      317.52      8.64 o 
  -2   5   3      752.90      774.26     10.89 o 
  -1   5   3      325.17      344.70      7.20 o 
   0   5   3      488.03      505.93      7.95 o 
   1   5   3      522.80      538.99      7.95 o 
   2   5   3      774.24      873.20     11.25 o 
   3   5   3      188.85      200.65      6.46 o 
   4   5   3       32.10       32.93      5.37 o 
   5   5   3       22.85       24.69      6.08 o 
   7   5   3       52.50       47.26      7.52 o 
   8   5   3       19.20       15.39      7.87 o 
   9   5   3       48.74       41.52      8.95 o 
  10   5   3       26.86       27.20      9.66 o 
  -9   6   3        1.86        6.44     13.60 o 
  -8   6   3      418.96      492.94     18.34 o 
  -7   6   3      518.24      555.69     16.93 o 
  -6   6   3        6.90       15.03     10.73 o 
  -5   6   3       86.09       76.66     10.39 o 
  -4   6   3       16.17       24.33      8.59 o 
  -3   6   3       44.33       50.13      7.88 o 
  -2   6   3       22.88       33.29      6.80 o 
  -1   6   3      122.40      124.78      7.17 o 
   0   6   3       14.25        7.52      5.73 o 
   1   6   3      255.78      265.24      7.19 o 
   2   6   3      141.97      156.01      6.46 o 
   3   6   3      187.69      192.34      7.18 o 
   4   6   3       17.22       12.88      6.44 o 
   5   6   3       94.81       93.50      7.52 o 
   6   6   3       22.96       24.69      7.16 o 
   7   6   3       57.50       53.70      7.88 o 
   8   6   3      151.23      133.67     17.20 o 
   9   6   3       79.14       74.48      9.31 o 
  10   6   3       45.05       27.56      9.66 o 
  -8   7   3       20.16       20.40     15.75 o 
  -7   7   3      131.32      135.45     14.69 o 
  -6   7   3      312.92      340.90     14.37 o 
  -5   7   3      828.03      903.20     17.37 o 
  -4   7   3      349.05      360.69     12.23 o 
  -3   7   3      674.25      683.60     13.74 o 
  -2   7   3      129.46      145.20      8.96 o 
   0   7   3      324.92      343.49      9.35 o 
   1   7   3      403.63      392.13      9.00 o 
   2   7   3       24.52       24.34      6.44 o 
   3   7   3       77.61       83.10      7.16 o 
   4   7   3       71.93       39.39     26.50 o 
   5   7   3       75.35       84.87      8.95 o 
   6   7   3       75.53       76.99      8.95 o 
   7   7   3        6.19       15.03     27.91 o 
   8   7   3       30.80       23.26      9.31 o 
   9   7   3       96.89       68.04     10.03 o 
  -8   8   3      109.57      123.58     17.55 o 
  -7   8   3       95.28      112.46     15.40 o 
  -6   8   3       98.62      108.18     13.97 o 
  -3   8   3       61.66       73.41     20.77 o 
  -2   8   3       74.60       68.41     19.34 o 
  -1   8   3       99.35      108.92      9.32 o 
   0   8   3      347.34      379.75     11.15 o 
   1   8   3      541.16      581.63     12.26 o 
   2   8   3       22.63       26.84      7.52 o 
   3   8   3      132.67      123.29      8.96 o 
   4   8   3      103.75      127.89     10.03 o 
   5   8   3       17.02       28.27      9.30 o 
   6   8   3       61.58       58.36     10.38 o 
   7   8   3       35.51       36.15     10.38 o 
   8   8   3       40.05       28.63     10.38 o 
  -9   9   3        3.80       11.81     22.18 o 
  -8   9   3       78.32       79.13     19.34 o 
  -6   9   3       68.42       76.98     15.40 o 
  -5   9   3       45.62       48.33     13.96 o 
  -4   9   3      115.68      125.40     13.97 o 
  -3   9   3       39.20       54.41     11.81 o 
  -2   9   3       39.69       47.25     11.10 o 
  -1   9   3      130.28      134.40     11.83 o 
   0   9   3       22.61       21.47      9.66 o 
   1   9   3       47.64       39.02      9.31 o 
   3   9   3      251.38      266.30     21.53 o 
   4   9   3      257.20      285.31     12.92 o 
   5   9   3      120.41      150.11     13.26 o 
   7   9   3       99.65       88.10     12.89 o 
   8   9   3      148.27      145.47     19.35 o 
  -7  10   3       48.93       62.28     19.33 o 
  -6  10   3        1.33       -2.86     16.10 o 
  -5  10   3        7.59        3.58     15.03 o 
  -4  10   3       38.82       44.38     14.68 o 
  -2  10   3       61.71       62.66     13.61 o 
  -1  10   3       38.48       46.53     12.17 o 
   0  10   3      354.56      395.65     14.73 o 
   1  10   3      342.85      388.03     14.37 o 
   3  10   3       52.51       55.85     11.46 o 
   4  10   3       49.05       56.56     12.89 o 
   5  10   3       48.64       31.50     28.64 o 
   6  10   3       21.33       26.84     15.03 o 
   7  10   3        6.67        5.37     13.24 o 
  -7  11   3       44.47       61.92     21.83 o 
  -6  11   3       44.97       53.69     18.97 o 
  -4  11   3        6.87        4.29     16.46 o 
  -3  11   3       15.58       22.54     16.10 o 
  -2  11   3      156.41      187.45     16.13 o 
  -1  11   3       90.14      101.71     15.40 o 
   0  11   3       43.52       45.82     14.32 o 
   1  11   3        8.72        3.22     13.60 o 
   2  11   3       76.03       80.21     13.61 o 
   3  11   3       52.73       55.49     13.25 o 
   4  11   3      122.03      112.49     30.09 o 
   5  11   3       96.79      110.30     19.70 o 
   6  11   3       67.65       56.92     18.62 o 
  -6  12   3       26.55       32.57     22.55 o 
  -5  12   3       14.65       16.46     20.04 o 
  -4  12   3        0.76       14.31     18.60 o 
  -3  12   3       27.68       27.91     17.89 o 
  -2  12   3       32.23       15.75     17.54 o 
   0  12   3       26.05       28.27     16.46 o 
   1  12   3        1.67       -5.01     15.74 o 
   2  12   3        7.01        2.50     15.03 o 
   3  12   3        9.16        5.72     15.03 o 
   4  12   3       37.04       23.98     17.90 o 
   5  12   3       56.83       48.33     46.54 o 
  -5  13   3       21.89       22.19     23.98 o 
  -4  13   3       89.43       99.55     22.92 o 
  -3  13   3       54.30       52.98     20.76 o 
  -2  13   3       86.55      105.28     21.13 o 
  -1  13   3      101.89      114.61     20.77 o 
   0  13   3       81.40    -1038.76   1107.15 o 
   1  13   3       19.58       30.77     18.25 o 
   2  13   3       14.51       27.19     17.89 o 
   3  13   3       10.71        5.01     16.82 o 
   4  13   3       19.41        9.30     25.41 o 
  -2  14   3        6.10       17.17     22.90 o 
  -1  14   3       27.06       43.30     22.90 o 
   0  14   3       28.59       19.33     11.09 o 
  -4 -13   4       17.87       15.74     22.90 o 
  -3 -13   4       56.22       73.03     26.49 o 
  -2 -13   4      199.67      184.98     29.04 o 
  -1 -13   4      127.16       97.80     26.51 o 
   0 -13   4       49.66       41.16     24.34 o 
   1 -13   4       66.06       55.13     24.70 o 
   2 -13   4       84.77       71.26     30.08 o 
  -6 -12   4       29.03       22.55     22.90 o 
  -5 -12   4       12.05       13.24     20.04 o 
  -4 -12   4       15.54       15.03     19.32 o 
  -3 -12   4        5.84        4.29     18.61 o 
  -2 -12   4       22.33       17.53     12.88 o 
  -1 -12   4       11.26       11.81     14.67 o 
   0 -12   4        3.95        5.37     15.38 o 
   1 -12   4        8.82        7.16     17.17 o 
   2 -12   4       11.98       10.02     12.52 o 
   3 -12   4       48.61       40.45     16.82 o 
   4 -12   4        1.27        0.00     25.76 o 
  -7 -11   4       86.28       73.76     23.28 o 
  -6 -11   4       55.50       45.82     21.12 o 
  -5 -11   4        5.77       11.45     19.32 o 
  -4 -11   4        6.33        9.30     16.82 o 
  -3 -11   4      141.47      122.91     18.63 o 
  -2 -11   4       86.60       67.68     12.18 o 
  -1 -11   4      120.36       96.01      8.60 o 
   0 -11   4       56.89       51.91     22.91 o 
   1 -11   4       44.07       46.53     10.38 o 
   3 -11   4      191.98      145.55     21.51 o 
   4 -11   4       46.47       37.58     16.11 o 
   5 -11   4       70.87       67.31     25.78 o 
   6 -11   4       40.08       33.29     28.28 o 
  -8 -10   4       34.99       35.79     22.19 o 
  -7 -10   4       39.97       37.94     31.85 o 
  -6 -10   4       28.41       52.97     18.97 o 
  -5 -10   4       13.82        3.22     18.61 o 
  -4 -10   4       41.58       26.85     15.75 o 
  -3 -10   4        4.09        2.86     13.24 o 
  -2 -10   4       36.86       30.42     18.25 o 
  -1 -10   4       26.77       30.06     13.96 o 
   0 -10   4        2.21        4.65     12.52 o 
   1 -10   4       31.08       26.48     17.90 o 
   2 -10   4       62.38       42.61     11.82 o 
   3 -10   4       57.74       46.54     16.83 o 
   4 -10   4       77.46       75.20     19.34 o 
   5 -10   4        6.25        4.29     14.31 o 
   6 -10   4       61.19       52.98     34.37 o 
   7 -10   4       13.95       12.17     26.84 o 
  -9  -9   4      100.11       89.89     23.28 o 
  -8  -9   4      131.74      127.18     21.50 o 
  -7  -9   4      229.05      218.78     28.33 o 
  -6  -9   4       39.60       42.59     18.25 o 
  -5  -9   4       41.26       48.68     12.17 o 
  -4  -9   4       70.63       67.68     19.34 o 
  -3  -9   4       18.03       12.88     15.03 o 
  -2  -9   4        0.98        1.07     15.03 o 
  -1  -9   4       63.23       58.36     12.89 o 
   0  -9   4       36.57       32.57     11.45 o 
   1  -9   4      133.12      115.40     21.86 o 
   2  -9   4       44.29       34.72     13.60 o 
   3  -9   4        4.32        6.08     10.73 o 
   4  -9   4      130.85      137.59     21.86 o 
   5  -9   4       76.85       75.20     30.44 o 
   6  -9   4       55.50       54.41     29.71 o 
   7  -9   4       62.68       63.37     40.10 o 
 -10  -8   4       45.10       37.94     31.50 o 
  -9  -8   4       18.16       19.32     25.05 o 
  -8  -8   4       71.79       69.46     21.48 o 
  -7  -8   4       62.01       66.23     16.83 o 
  -6  -8   4       17.52       19.32     14.31 o 
  -5  -8   4       31.07       30.06     14.67 o 
  -4  -8   4       17.22       17.18     14.31 o 
  -3  -8   4       69.54       53.72     15.40 o 
  -2  -8   4       62.51       58.73     16.11 o 
  -1  -8   4       55.67       52.99     16.83 o 
   0  -8   4       64.73       54.79      7.52 o 
   1  -8   4      253.37      238.39     27.29 o 
   2  -8   4      191.43      185.44     29.41 o 
   3  -8   4      104.90      107.12     12.90 o 
   4  -8   4       22.31       28.99     22.90 o 
   5  -8   4       15.98       12.17     18.25 o 
   6  -8   4       75.12       82.00     30.44 o 
   7  -8   4       30.62       32.93     22.55 o 
 -10  -7   4       12.34        3.22     26.84 o 
  -9  -7   4        4.17        8.94     28.98 o 
  -8  -7   4       67.28       59.79     17.90 o 
  -7  -7   4       23.58       27.56     11.81 o 
  -6  -7   4       87.45       87.03     16.12 o 
  -5  -7   4        6.22        5.01     12.52 o 
  -4  -7   4      351.09      342.28     16.54 o 
  -3  -7   4      467.89      408.15     52.59 o 
  -2  -7   4       54.45       44.04     13.96 o 
  -1  -7   4      984.04      889.38     63.92 o 
   0  -7   4      875.16      831.68     49.31 o 
   1  -7   4      439.76      448.71     37.45 o 
   2  -7   4      281.41      298.51     38.08 o 
   3  -7   4      155.53      150.59     23.30 o 
   4  -7   4      285.82      248.50     57.46 o 
   5  -7   4      117.03       97.10     41.92 o 
   6  -7   4       41.40       49.75     35.08 o 
   7  -7   4       53.65       45.11     39.38 o 
   8  -7   4       25.54       37.93     23.62 o 
   9  -7   4        4.93       10.38     28.98 o 
 -10  -6   4       14.16       15.03     23.97 o 
  -9  -6   4        9.18        9.66     21.47 o 
  -8  -6   4       10.23        7.51     17.53 o 
  -7  -6   4       62.79       56.57     16.83 o 
  -6  -6   4      506.76      506.43     17.29 o 
  -5  -6   4      178.99      193.33     20.09 o 
  -4  -6   4        8.15        5.73      9.66 o 
  -3  -6   4       88.00       73.45     15.41 o 
  -2  -6   4       99.73      101.42     10.03 o 
  -1  -6   4      222.76      203.98     21.55 o 
   0  -6   4       95.19       84.93     14.33 o 
   1  -6   4       33.33       25.42      9.31 o 
   2  -6   4      192.40      182.29     40.55 o 
   3  -6   4      150.10      135.90     36.21 o 
   4  -6   4      126.25      101.78     33.33 o 
   5  -6   4        5.52        0.36     15.74 o 
   6  -6   4       53.99       54.42     26.13 o 
   7  -6   4       98.76      103.51     30.80 o 
   8  -6   4       35.82       34.72     24.34 o 
   9  -6   4        8.41       13.60     25.76 o 
 -11  -5   4       66.97       67.66     30.43 o 
 -10  -5   4      125.19      136.13     24.72 o 
  -9  -5   4       19.62       22.90     20.40 o 
  -8  -5   4       83.11       73.42     21.13 o 
  -7  -5   4       91.58       87.40     14.33 o 
  -5  -5   4      148.66      140.56      8.61 o 
  -4  -5   4       89.52       91.01     11.11 o 
  -3  -5   4      323.08      352.24     20.87 o 
  -2  -5   4      897.67      921.41     31.63 o 
  -1  -5   4     1082.22     1067.86     52.92 o 
   0  -5   4      145.21      125.56     11.48 o 
   1  -5   4      830.78      786.05     10.17 o 
   2  -5   4     1363.32     1367.22     76.85 o 
   3  -5   4      276.60      285.31     26.95 o 
   4  -5   4        2.97        1.43      9.66 o 
   5  -5   4       41.67       36.16     12.53 o 
   6  -5   4      131.12      141.91     26.16 o 
   7  -5   4      100.23      119.64     20.42 o 
   8  -5   4       48.23       55.48     28.64 o 
   9  -5   4       10.46        7.51     18.25 o 
 -11  -4   4        8.05       11.81     22.54 o 
 -10  -4   4       10.16        6.08     19.32 o 
  -9  -4   4       29.98       35.79     17.54 o 
  -8  -4   4       97.14      102.09     39.40 o 
  -7  -4   4       34.79       31.14      9.31 o 
  -6  -4   4      682.02      686.26     16.62 o 
  -5  -4   4      257.82      242.51     12.57 o 
  -4  -4   4       98.44       83.51     12.19 o 
  -3  -4   4       66.11       51.58      9.31 o 
  -2  -4   4      653.04      646.64     25.37 o 
  -1  -4   4       60.10       66.63      8.24 o 
   0  -4   4       33.35       41.17      8.59 o 
   1  -4   4     1044.61     1058.31     32.13 o 
   2  -4   4      140.73      141.33      9.33 o 
   3  -4   4       34.50       32.93      7.52 o 
   4  -4   4      140.86      148.08     12.55 o 
   5  -4   4      376.34      420.10     23.74 o 
   6  -4   4      134.80      165.94     20.79 o 
   7  -4   4       42.46       37.23     30.78 o 
   8  -4   4       45.63       37.59     21.84 o 
   9  -4   4       32.68       27.92     23.62 o 
  10  -4   4        8.04        1.07     45.80 o 
 -12  -3   4       59.95       50.83     18.61 o 
 -11  -3   4       51.60       52.62     17.54 o 
 -10  -3   4      359.76      408.03     47.77 o 
  -9  -3   4      349.63      391.94     42.03 o 
  -8  -3   4      326.64      347.06     46.35 o 
  -7  -3   4       62.84       65.53     19.69 o 
  -6  -3   4      117.34      128.32     14.34 o 
  -5  -3   4      746.61      761.25     35.15 o 
  -4  -3   4      146.27      134.54     11.12 o 
  -3  -3   4      138.97      137.06     46.64 o 
  -2  -3   4       88.54       86.75      9.68 o 
  -1  -3   4      290.50      285.60     18.01 o 
   0  -3   4      779.53      754.65     17.47 o 
   1  -3   4       36.75       46.91      8.59 o 
   2  -3   4      364.62      384.85     20.54 o 
   3  -3   4      108.42      117.58      8.24 o 
   4  -3   4       41.69       39.02      9.67 o 
   5  -3   4      169.63      171.08     12.91 o 
   6  -3   4      536.48      593.12     16.58 o 
   7  -3   4      447.27      493.20     17.27 o 
   8  -3   4      182.12      195.03     29.04 o 
   9  -3   4      183.64      163.82     51.98 o 
  10  -3   4       94.40      116.03     32.23 o 
 -12  -2   4       57.78       46.89     18.26 o 
 -11  -2   4       51.26       39.38     14.32 o 
 -10  -2   4       31.28       35.43     28.27 o 
  -9  -2   4       20.51       15.03     12.88 o 
  -8  -2   4        3.86        5.72     11.81 o 
  -7  -2   4      227.18      227.21     27.28 o 
  -6  -2   4       67.43       69.48     13.25 o 
  -5  -2   4     1039.11     1045.04     25.87 o 
  -4  -2   4      480.21      458.00     15.17 o 
  -3  -2   4      406.62      417.30     16.61 o 
  -2  -2   4      728.47      807.33     29.85 o 
  -1  -2   4      279.69      281.01     14.05 o 
   0  -2   4      322.22      332.11     18.75 o 
   1  -2   4      770.38      787.91     20.03 o 
   2  -2   4       23.51       23.62      5.73 o 
   3  -2   4      514.07      507.89     15.53 o 
   4  -2   4      442.94      484.43     11.17 o 
   5  -2   4      108.30      101.06     14.33 o 
   6  -2   4      149.71      125.12     21.51 o 
   7  -2   4      200.35      159.25     34.79 o 
   8  -2   4      112.18       93.14     34.75 o 
   9  -2   4        0.13        0.36     20.39 o 
 -12  -1   4       10.97       12.88     19.32 o 
 -11  -1   4      160.43      155.53     17.20 o 
 -10  -1   4      160.04      168.46     18.28 o 
  -9  -1   4       28.80       20.76     20.76 o 
  -8  -1   4       88.83       88.83     12.90 o 
  -7  -1   4      165.29      176.81     11.84 o 
  -6  -1   4      284.52      303.37     26.96 o 
  -5  -1   4      131.35      141.66     15.06 o 
  -4  -1   4      615.60      596.02     28.26 o 
  -3  -1   4      762.85      798.77     27.31 o 
  -2  -1   4     1113.48     1087.12     25.01 o 
  -1  -1   4     1180.71     1145.19     36.88 o 
   0  -1   4     1137.22     1086.35     42.35 o 
   1  -1   4      521.24      510.10     17.75 o 
   2  -1   4      481.45      460.60     18.44 o 
   3  -1   4      627.98      641.34     17.02 o 
   4  -1   4      721.02      701.25     23.54 o 
   6  -1   4      683.63      535.62    106.91 o 
  10  -1   4      199.45      222.98     32.26 o 
 -12   0   4       53.16       58.35     16.11 o 
 -11   0   4        2.48        5.01     16.10 o 
 -10   0   4        0.65        4.29     13.60 o 
  -9   0   4       92.53       88.47     10.03 o 
  -8   0   4       85.30       79.52     11.10 o 
  -7   0   4      156.11      157.07     11.83 o 
  -6   0   4       16.47        8.95      8.59 o 
  -5   0   4      464.05      538.76     29.95 o 
  -4   0   4     2148.76     2315.34     69.12 o 
  -3   0   4      901.81      887.75     16.81 o 
  -2   0   4      585.86      598.87     23.61 o 
  -1   0   4      208.00      200.76     12.23 o 
   0   0   4      113.58      101.91      8.61 o 
   1   0   4        3.86        7.16      4.29 o 
   2   0   4       82.79       86.38      6.09 o 
   3   0   4       35.05       32.58     11.46 o 
   4   0   4      120.37      117.95      6.81 o 
   6   0   4      435.57      376.87     33.48 o 
   7   0   4       21.36       21.11      9.30 o 
   8   0   4        0.91        4.65     21.47 o 
   9   0   4        1.54       -2.50     12.16 o 
  10   0   4       15.23       17.89     22.19 o 
 -12   1   4       11.73       18.25     15.74 o 
 -10   1   4      161.94      192.11     17.56 o 
  -9   1   4       28.27       25.05     21.47 o 
  -8   1   4       85.34       86.32     16.83 o 
  -7   1   4      163.39      177.52     14.70 o 
  -6   1   4      289.06      292.61     18.33 o 
  -5   1   4      126.39      131.25     15.42 o 
  -4   1   4      606.93      561.87     22.82 o 
  -3   1   4      785.05      790.06     20.76 o 
  -2   1   4     1131.21     1133.57     29.80 o 
  -1   1   4     1147.74     1086.76     32.43 o 
   0   1   4     1141.97     1089.79     46.04 o 
   1   1   4      513.12      485.37     14.49 o 
   2   1   4      495.87      473.76     30.02 o 
   3   1   4      618.94      647.74     10.14 o 
   4   1   4      717.57      753.00     11.59 o 
   5   1   4      450.72      483.83     10.45 o 
   6   1   4      693.69      768.68     22.03 o 
   7   1   4       96.42       96.36      9.67 o 
   8   1   4       12.61       22.54     11.45 o 
   9   1   4      153.49      189.22     14.69 o 
  10   1   4      201.48      213.31     15.06 o 
 -11   2   4       51.92       47.25     26.85 o 
 -10   2   4       31.59       32.21     11.09 o 
  -8   2   4        3.99        2.50     12.52 o 
  -7   2   4      221.74      222.53     17.23 o 
  -6   2   4       69.20       75.93     12.54 o 
  -5   2   4     1040.90     1064.75     20.77 o 
  -4   2   4      483.46      489.82     24.92 o 
  -3   2   4      402.80      395.97     14.44 o 
  -2   2   4      738.72      795.51     20.75 o 
  -1   2   4      279.33      283.89      7.21 o 
   0   2   4      323.74      335.73     11.18 o 
   1   2   4      772.84      820.73     25.12 o 
   2   2   4       20.90       26.84      8.95 o 
   3   2   4      511.76      515.46      8.67 o 
   4   2   4      448.58      441.94      9.01 o 
   5   2   4      114.65      124.36      7.53 o 
   6   2   4      143.05      141.60      8.96 o 
   7   2   4      197.85      186.14     19.01 o 
   8   2   4      114.38      129.68     20.78 o 
   9   2   4        0.21      -11.09     22.18 o 
  10   2   4      101.41       97.77     13.61 o 
 -10   3   4      354.93      314.63     82.61 o 
  -9   3   4      346.89      327.63     47.42 o 
  -8   3   4      321.99      318.66     26.23 o 
  -7   3   4       70.06       64.82      8.24 o 
  -6   3   4      120.50      123.30      9.68 o 
  -5   3   4      742.06      819.16     36.23 o 
  -4   3   4      144.17      138.84     10.40 o 
  -3   3   4      136.50      150.33     17.22 o 
  -2   3   4       88.19       77.79      9.68 o 
  -1   3   4      292.48      277.69     14.77 o 
   0   3   4      784.13      752.54      9.10 o 
   2   3   4      361.36      367.17      7.21 o 
   3   3   4      110.02      116.51      5.74 o 
   4   3   4       39.71       32.94      6.09 o 
   5   3   4      165.56      162.47      7.89 o 
   6   3   4      521.54      541.12     12.25 o 
   7   3   4      455.71      445.40     12.23 o 
   8   3   4      188.73      188.59     11.11 o 
   9   3   4      182.41      198.23     12.19 o 
  10   3   4       93.16       96.33     12.89 o 
  -9   4   4       29.94       27.56     13.96 o 
  -8   4   4       96.93       67.70     22.93 o 
  -7   4   4       33.65       17.54     10.38 o 
  -6   4   4      686.50      722.44     13.73 o 
  -5   4   4      259.79      259.04      9.34 o 
  -4   4   4      102.46      101.79     13.62 o 
  -3   4   4       62.30       54.09      6.09 o 
  -2   4   4      657.67      625.31      9.06 o 
  -1   4   4       59.78       64.12      5.37 o 
   0   4   4       33.66       35.09      5.01 o 
   1   4   4     1045.64     1098.12     10.95 o 
   2   4   4      141.70      148.86      6.10 o 
   3   4   4       31.77       35.80     11.10 o 
   5   4   4      385.02      402.88      9.35 o 
   6   4   4      137.46      143.72      8.60 o 
   7   4   4       39.80       32.93      8.59 o 
   8   4   4       44.74       32.22      9.66 o 
   9   4   4       31.71       27.20     10.02 o 
  10   4   4        8.17        7.16     11.09 o 
  -9   5   4       19.22       18.25     15.39 o 
  -8   5   4       79.81       73.06     13.61 o 
  -7   5   4       93.65       93.85     11.82 o 
  -6   5   4      129.12      108.60     12.90 o 
  -5   5   4      145.96      140.92      9.32 o 
  -4   5   4       92.01       95.67      8.24 o 
  -3   5   4      315.07      350.39     15.83 o 
  -2   5   4      885.16      883.39     12.00 o 
   0   5   4      150.06      136.33      6.10 o 
   2   5   4     1356.73     1355.00     15.00 o 
   3   5   4      281.79      314.08      8.27 o 
   4   5   4        4.32        5.72      6.44 o 
   5   5   4       40.75       37.59      7.16 o 
   6   5   4      128.16      117.18      8.60 o 
   7   5   4      103.18      111.40      8.96 o 
   8   5   4       48.15       51.55      9.31 o 
   9   5   4        9.94       12.88      9.66 o 
 -11   6   4        4.70        4.65     16.46 o 
  -9   6   4        8.90       13.95     16.46 o 
  -8   6   4        9.38       12.17     13.95 o 
  -7   6   4       66.12       64.81     12.89 o 
  -6   6   4      509.10      541.74     15.13 o 
  -5   6   4      178.06      198.35     11.12 o 
  -4   6   4        6.59        3.58      8.59 o 
  -3   6   4       92.52       92.08      8.60 o 
  -2   6   4       96.50      105.00      7.88 o 
  -1   6   4      224.94      211.17      7.54 o 
   0   6   4       94.97       83.14      6.81 o 
   1   6   4       33.38       32.93      6.44 o 
   2   6   4      196.18       84.69     61.01 o 
   4   6   4      129.70      149.82      8.24 o 
   5   6   4        4.69        5.37      7.87 o 
   6   6   4       54.92       61.58      8.59 o 
   7   6   4       99.86       85.60      9.67 o 
  -9   7   4        4.41        6.08     18.25 o 
  -8   7   4       67.56       63.02     15.75 o 
  -7   7   4       23.81       29.35     13.60 o 
  -6   7   4       85.21       99.57     13.25 o 
  -5   7   4        5.44       10.38     10.73 o 
  -4   7   4      358.44      351.31     12.59 o 
  -3   7   4      465.39      488.46     12.97 o 
  -1   7   4      984.88     1015.05     14.53 o 
   0   7   4      858.30      864.45     12.69 o 
   1   7   4      441.15      467.09     10.80 o 
   2   7   4      285.94      310.03      9.70 o 
   3   7   4      150.88      167.78      8.96 o 
   4   7   4      287.74      297.34     11.85 o 
   5   7   4      122.05      137.59     10.03 o 
   6   7   4       39.77       41.16      9.66 o 
   7   7   4       54.70       55.13     10.38 o 
   8   7   4       25.64       24.69     10.38 o 
   9   7   4        4.60        7.16     10.73 o 
  -9   8   4       18.28       23.62     19.32 o 
  -8   8   4       72.51      101.69     16.83 o 
  -7   8   4       62.21       56.21     15.40 o 
  -6   8   4       17.11       23.62     13.96 o 
  -5   8   4       30.03       28.63     12.88 o 
  -4   8   4       18.02       14.67     11.09 o 
  -3   8   4       70.41       68.40     11.10 o 
  -2   8   4       61.83       75.56     10.03 o 
  -1   8   4       56.36       64.81      9.67 o 
   0   8   4       64.14       65.89      9.31 o 
   1   8   4      256.63      249.17     10.05 o 
   2   8   4      192.39      203.38     10.04 o 
   3   8   4      104.06      111.77     10.03 o 
   5   8   4       15.80       21.11     10.38 o 
   6   8   4       75.48       74.84     11.46 o 
   7   8   4       29.67       35.07     11.45 o 
   8   8   4       19.05       24.33     18.97 o 
  -9   9   4      100.18       99.92     22.20 o 
  -8   9   4      132.67      133.27     19.35 o 
  -6   9   4       37.84       46.17     15.39 o 
  -5   9   4       40.68       43.31     14.68 o 
  -4   9   4       70.62       66.60     13.61 o 
  -3   9   4       17.36       21.47     12.17 o 
  -2   9   4        0.71       -3.94     11.45 o 
  -1   9   4       62.93       65.88     11.46 o 
   0   9   4       36.04       40.45     10.38 o 
   1   9   4      130.72      122.92     11.11 o 
   2   9   4       46.23       52.26     10.02 o 
   3   9   4        4.85        6.08     10.73 o 
   4   9   4      130.43      178.44     13.26 o 
   5   9   4       75.66       82.71     13.25 o 
   6   9   4       57.59       54.41     13.60 o 
   7   9   4       61.21       58.71     12.89 o 
  -8  10   4       35.72       28.27     21.83 o 
  -7  10   4       40.05       34.72     18.97 o 
  -6  10   4       28.06       38.29     16.82 o 
  -5  10   4       12.46       18.61     15.74 o 
  -4  10   4       42.55       35.79     14.68 o 
  -2  10   4       37.02       38.30     13.60 o 
  -1  10   4       27.21       23.26     13.24 o 
   0  10   4        2.13        5.01     12.16 o 
   1  10   4       32.32       30.78     12.17 o 
   2  10   4       60.37       65.88     24.70 o 
   3  10   4       58.04       55.13     13.60 o 
   4  10   4       80.28      100.98     14.68 o 
   5  10   4        6.53        3.22     15.03 o 
   6  10   4       59.84       44.75     15.39 o 
   7  10   4       13.34        7.87     13.95 o 
  -7  11   4       85.40      103.13     21.48 o 
  -6  11   4       56.45       62.65     18.97 o 
  -5  11   4        5.29       11.81     17.89 o 
  -4  11   4        5.59        0.72     16.82 o 
  -3  11   4      141.95      131.15     16.84 o 
  -2  11   4       87.32       97.41     15.76 o 
  -1  11   4      119.36      141.87     15.76 o 
   0  11   4       60.26       63.73     15.04 o 
   1  11   4       46.28       61.21     14.32 o 
   2  11   4       31.17       28.63     12.17 o 
   3  11   4      190.25      170.29     17.57 o 
   4  11   4       48.87       51.90     35.44 o 
   5  11   4       69.72       66.59     19.69 o 
   6  11   4       39.84       16.46     18.25 o 
  -6  12   4       27.38       28.99     21.83 o 
  -5  12   4       12.65       17.18     20.04 o 
  -3  12   4        6.02       10.38     18.96 o 
  -2  12   4       22.01       36.14     17.89 o 
  -1  12   4       10.80       15.03     16.46 o 
   0  12   4        4.01       12.16     16.46 o 
   1  12   4        8.64       12.88     16.46 o 
   2  12   4       11.38        8.59     16.82 o 
   3  12   4       49.49       54.77     18.97 o 
   4  12   4        1.26        5.01     21.47 o 
  -4  13   4       16.66       11.09     22.19 o 
  -3  13   4       57.96       68.37     21.84 o 
  -2  13   4      199.62      214.73     22.94 o 
  -1  13   4      126.21      120.01     21.14 o 
   0  13   4       50.31       49.04     20.05 o 
   1  13   4       68.63       55.13     19.33 o 
   2  13   4       84.40       65.88     20.77 o 
  -2 -13   5        9.01       16.10     22.18 o 
  -1 -13   5       42.63       36.15     21.48 o 
   0 -13   5       24.10       19.68     36.50 o 
   1 -13   5       50.78       31.50     21.83 o 
  -5 -12   5       22.84       33.28     25.05 o 
  -4 -12   5        1.02        1.07     21.47 o 
  -3 -12   5       18.53       18.25     18.61 o 
  -2 -12   5       16.57       10.02     19.68 o 
  -1 -12   5       16.68       18.25     25.76 o 
   0 -12   5       38.75       32.57     27.56 o 
   1 -12   5       44.29       43.67     25.41 o 
   2 -12   5        7.91        8.95     23.97 o 
   3 -12   5        0.77        5.72     33.99 o 
  -7 -11   5       72.42       79.84     24.35 o 
  -6 -11   5        5.71       11.09     16.10 o 
  -5 -11   5       55.17       54.41     21.12 o 
  -4 -11   5       96.86       85.24     26.14 o 
  -3 -11   5       46.82       56.20     22.55 o 
  -2 -11   5       57.36       31.15     19.33 o 
  -1 -11   5        0.84        3.22     18.60 o 
   0 -11   5       28.04       32.21     30.06 o 
   1 -11   5      108.88      121.07     32.95 o 
   2 -11   5       69.06       57.29     30.07 o 
   3 -11   5       17.17       17.18     27.55 o 
   4 -11   5       54.60       49.40     31.14 o 
   5 -11   5       78.65       78.41     37.24 o 
  -8 -10   5        3.33       -2.86     21.47 o 
  -7 -10   5       26.68       26.84     20.40 o 
  -6 -10   5       28.80       22.90     19.33 o 
  -5 -10   5       27.11       21.83     16.82 o 
  -4 -10   5        4.32       14.67     17.17 o 
  -3 -10   5      114.95       79.17     11.46 o 
  -2 -10   5      140.68      106.79     32.61 o 
  -1 -10   5       19.05       17.53     16.82 o 
   0 -10   5      100.17       88.83     23.28 o 
   1 -10   5      178.45      179.25     43.74 o 
   2 -10   5       45.49       48.32     29.71 o 
   3 -10   5       37.53       34.72     26.84 o 
   4 -10   5       22.26       18.61     23.98 o 
   5 -10   5       12.76       10.02     22.54 o 
   6 -10   5        6.23        7.51     27.55 o 
  -8  -9   5      234.41      243.15     26.18 o 
  -7  -9   5       51.88       43.67     15.03 o 
  -6  -9   5       96.42      113.18     18.62 o 
  -5  -9   5      153.77      151.25     24.01 o 
  -4  -9   5      119.75      111.78     17.20 o 
  -3  -9   5      106.13       92.42     17.20 o 
  -2  -9   5       84.73       75.57     28.29 o 
  -1  -9   5       54.14       52.99     11.81 o 
   0  -9   5      121.53      117.17     25.08 o 
   1  -9   5      181.27      159.92     21.51 o 
   2  -9   5        1.61        1.43     17.53 o 
   3  -9   5       77.32       78.06     29.01 o 
   4  -9   5       49.06       31.50     23.98 o 
   5  -9   5       24.37       19.68     20.04 o 
   6  -9   5       33.81       34.00     25.77 o 
   7  -9   5      123.56      130.39     42.98 o 
  -9  -8   5       64.32       63.37     25.78 o 
  -8  -8   5       24.18       31.85     19.68 o 
  -7  -8   5       23.75       19.68     18.61 o 
  -6  -8   5       53.79       50.84     15.04 o 
  -5  -8   5        5.99       12.17     15.39 o 
  -4  -8   5      196.46       42.32     76.75 o 
  -3  -8   5       67.43       59.80     23.28 o 
  -2  -8   5       59.72       53.35     17.90 o 
  -1  -8   5      132.54      120.42     15.41 o 
   0  -8   5      466.54      452.49     37.44 o 
   1  -8   5       47.19       37.23     16.11 o 
   2  -8   5       82.63       84.88     20.41 o 
   3  -8   5       20.70       16.82     18.97 o 
   4  -8   5       43.33       39.02     26.49 o 
   5  -8   5       19.88       22.54     18.25 o 
   6  -8   5       18.57       18.25     23.62 o 
   7  -8   5       24.61       25.05     20.04 o 
 -10  -7   5        5.47        6.80     20.04 o 
  -9  -7   5       42.95       37.94     34.36 o 
  -8  -7   5       58.39       55.13     16.47 o 
  -7  -7   5       86.31       80.22     17.19 o 
  -6  -7   5       28.48       30.42     13.96 o 
  -5  -7   5        4.19       -1.07     13.95 o 
  -4  -7   5       44.63       13.25     18.26 o 
  -3  -7   5      130.20      115.77     21.15 o 
  -2  -7   5      110.05      111.08     12.54 o 
  -1  -7   5      329.64      316.68     25.16 o 
   0  -7   5      323.68      323.48     26.24 o 
   1  -7   5      203.43      193.39     26.55 o 
   2  -7   5      462.34      426.95     49.32 o 
   3  -7   5      148.73      139.44     50.90 o 
   4  -7   5      241.13      219.24     53.11 o 
   5  -7   5      194.21      237.38     32.27 o 
   6  -7   5      122.21      135.78     31.17 o 
   7  -7   5      183.56      173.49     25.09 o 
   8  -7   5       34.27       40.80     27.20 o 
 -10  -6   5       79.90       75.19     21.48 o 
  -9  -6   5       28.98       31.85     22.90 o 
  -8  -6   5        9.53        6.80     20.75 o 
  -7  -6   5       17.82       25.77     15.39 o 
  -6  -6   5      177.72      161.01     16.85 o 
  -5  -6   5      141.12      127.25     12.19 o 
  -4  -6   5      149.71       71.71     36.21 o 
  -3  -6   5      536.69      526.52     29.93 o 
  -2  -6   5       41.85       33.65      7.52 o 
  -1  -6   5      161.14      167.14     11.84 o 
   0  -6   5      356.10      343.90     17.63 o 
   1  -6   5      316.25      311.66     39.18 o 
   2  -6   5       67.63       72.70     14.32 o 
   3  -6   5       54.68       50.48     17.54 o 
   4  -6   5       15.31       14.31     12.17 o 
   5  -6   5       41.69       48.68     19.33 o 
   6  -6   5      126.00      120.03     28.30 o 
   7  -6   5       70.42       69.82     33.66 o 
   8  -6   5       37.46       42.95     26.13 o 
   9  -6   5       50.00       30.07     31.14 o 
 -11  -5   5       13.39        8.59     20.04 o 
 -10  -5   5       41.97       48.68     28.63 o 
  -9  -5   5       16.85       18.97     18.25 o 
  -8  -5   5       78.64       79.86     27.22 o 
  -7  -5   5      101.59      132.90     29.02 o 
  -6  -5   5      434.90      441.19     21.23 o 
  -5  -5   5      106.78      110.36     13.62 o 
  -4  -5   5      100.21       96.03     26.87 o 
  -3  -5   5      644.86      644.48     14.46 o 
  -2  -5   5      214.70      221.53     13.64 o 
  -1  -5   5      481.61      453.35     20.56 o 
   0  -5   5      177.62      187.31     11.12 o 
   1  -5   5      518.44      503.25     24.53 o 
   2  -5   5      191.08      185.15     24.40 o 
   3  -5   5      123.48      123.29     10.04 o 
   4  -5   5      204.94      217.77     22.24 o 
   5  -5   5      275.24      322.76     23.34 o 
   6  -5   5      134.92      155.52     24.01 o 
   7  -5   5      127.41      134.71     24.72 o 
   8  -5   5       93.57       87.74     47.99 o 
   9  -5   5      113.03      103.15     45.13 o 
 -11  -4   5        2.02        1.07     20.75 o 
 -10  -4   5       26.26       28.99     17.18 o 
  -9  -4   5       54.75       48.33     39.74 o 
  -8  -4   5       26.69       25.77     16.10 o 
  -6  -4   5       41.96       32.93     15.04 o 
  -5  -4   5      276.77      289.57     36.65 o 
  -4  -4   5       91.30       97.46     13.97 o 
  -3  -4   5      514.89      499.53     26.71 o 
  -2  -4   5      626.28      612.11     27.49 o 
  -1  -4   5      772.55      789.01     35.91 o 
   0  -4   5       43.35       39.03      8.24 o 
   1  -4   5       73.97       62.69     11.46 o 
   2  -4   5      353.31      358.40     16.91 o 
   3  -4   5       11.91       14.67      8.23 o 
   4  -4   5      114.10      111.45     15.05 o 
   5  -4   5       19.11       18.61     20.76 o 
   6  -4   5       65.49       65.17     27.21 o 
   7  -4   5       28.78       25.77     14.67 o 
   8  -4   5        6.01        5.37     20.04 o 
   9  -4   5      111.68       94.56     43.34 o 
 -11  -3   5       51.55       54.05     19.33 o 
 -10  -3   5       56.40       58.35     16.47 o 
  -9  -3   5       45.06       61.57     20.05 o 
  -8  -3   5       79.92       75.57     28.29 o 
  -7  -3   5      612.03      601.31     45.09 o 
  -6  -3   5      568.50      569.25     34.63 o 
  -5  -3   5      581.24      551.71     15.53 o 
  -4  -3   5      116.79      115.79     10.75 o 
  -3  -3   5      325.34      336.15     21.23 o 
  -2  -3   5      777.88      777.36     22.87 o 
  -1  -3   5       64.99       55.17      9.67 o 
   0  -3   5      339.38      339.94     15.12 o 
   1  -3   5       55.47       54.80      5.73 o 
   2  -3   5      204.07      219.73     12.57 o 
   3  -3   5       56.79       52.28      7.16 o 
   4  -3   5      210.31      213.53     20.10 o 
   5  -3   5      220.81      216.02     17.58 o 
   6  -3   5      117.98      116.45     17.20 o 
   7  -3   5       29.82       18.61     14.32 o 
   8  -3   5      120.02       78.10     28.66 o 
   9  -3   5      116.97      110.68     28.30 o 
 -11  -2   5       67.21       76.97     19.69 o 
 -10  -2   5       98.87      102.79     20.06 o 
  -9  -2   5       82.38       87.02     19.34 o 
  -8  -2   5       59.44       63.37     13.96 o 
  -7  -2   5       92.85      106.39     22.93 o 
  -6  -2   5        1.06       -0.36     13.60 o 
  -5  -2   5      125.55      128.71     13.98 o 
  -4  -2   5      238.76      236.78     12.93 o 
  -3  -2   5      527.82      550.06     26.38 o 
  -2  -2   5      631.29      652.94     19.20 o 
  -1  -2   5      237.77      234.77     11.15 o 
   0  -2   5       29.01       23.27      6.44 o 
   1  -2   5      130.11      128.76      7.17 o 
   2  -2   5      346.38      331.93     13.32 o 
   3  -2   5       62.81       60.17     12.89 o 
   4  -2   5      185.63      166.47     13.99 o 
   5  -2   5      282.81      284.83     19.40 o 
   7  -2   5        2.46        0.72     10.73 o 
   8  -2   5        3.58        5.72     11.81 o 
   9  -2   5      144.03      155.86     16.84 o 
  10  -2   5       16.69       13.24     36.14 o 
 -12  -1   5       29.64       33.64     43.30 o 
 -11  -1   5       44.93       36.87     34.36 o 
 -10  -1   5       40.36       38.66     24.34 o 
  -9  -1   5       96.16      101.01     15.76 o 
  -8  -1   5       85.77       77.36     16.12 o 
  -7  -1   5      357.63      354.17     16.18 o 
  -6  -1   5       25.47       26.13      7.52 o 
  -5  -1   5      203.62      234.43     11.85 o 
  -4  -1   5      131.73      119.79      8.61 o 
  -3  -1   5        7.88       12.52      8.23 o 
  -2  -1   5       78.73       68.81      6.09 o 
  -1  -1   5       76.00       76.69      4.66 o 
   0  -1   5      991.11     1009.46     26.30 o 
   1  -1   5      360.55      343.78     14.05 o 
   2  -1   5      811.36      827.24     11.62 o 
   3  -1   5      799.31      731.03     14.14 o 
   4  -1   5     1318.76     1253.47     43.80 o 
   5  -1   5      432.42      408.91     11.52 o 
   6  -1   5      359.05      250.88     11.14 o 
   7  -1   5      175.72      108.63     10.76 o 
   8  -1   5       31.02       22.19     17.54 o 
   9  -1   5       55.22       67.66     15.04 o 
  10  -1   5       10.27       -1.07     16.46 o 
 -12   0   5      174.31      206.43     23.29 o 
 -11   0   5      124.57      157.98     32.96 o 
 -10   0   5       99.78      132.52     18.62 o 
  -9   0   5       21.67       30.78     12.17 o 
  -8   0   5        4.43        3.58     12.88 o 
  -7   0   5      709.97      759.17     37.94 o 
  -6   0   5       50.80       56.21     11.46 o 
  -5   0   5      526.54      543.98     22.02 o 
  -4   0   5      485.57      517.32     17.69 o 
  -3   0   5      166.34      163.69      9.33 o 
  -2   0   5      401.60      441.30     23.82 o 
  -1   0   5      223.74      215.71     11.15 o 
   0   0   5       15.81       28.63      5.37 o 
   1   0   5      176.63      177.37     14.72 o 
   2   0   5        5.90       10.02      7.51 o 
   3   0   5       31.76       29.35     14.32 o 
   4   0   5      261.66      238.53     18.68 o 
   5   0   5       24.18       24.69      8.23 o 
   7   0   5        0.39        8.59     10.38 o 
   8   0   5       88.17       85.59     12.53 o 
  10   0   5       12.61       15.74     15.39 o 
 -12   1   5       28.93       40.08     18.61 o 
 -10   1   5       41.05       34.00     15.39 o 
  -9   1   5       93.21       87.39     19.70 o 
  -8   1   5       85.01       77.72     16.48 o 
  -7   1   5      364.74      362.48     16.18 o 
  -6   1   5       23.21       28.63     11.09 o 
  -5   1   5      198.75      222.20      7.54 o 
  -4   1   5      129.94      118.71     10.76 o 
  -3   1   5        7.11        6.44      3.94 o 
  -2   1   5       82.65       72.75      7.88 o 
  -1   1   5       80.36       88.52     10.39 o 
   0   1   5     1013.12      954.37     30.69 o 
   1   1   5      363.71      333.71     16.22 o 
   2   1   5      789.83      711.48     49.37 o 
   3   1   5      790.01      630.85     86.29 o 
   4   1   5     1320.22     1375.42     18.25 o 
   5   1   5      443.35      463.69     11.16 o 
   6   1   5      350.21      410.43     11.86 o 
   7   1   5      179.59      226.24     12.19 o 
   8   1   5       32.33       37.94     11.45 o 
   9   1   5       55.48       64.44     13.60 o 
  10   1   5        9.15        7.51     29.34 o 
 -11   2   5       65.25       68.02     17.54 o 
 -10   2   5       98.16      117.12     10.74 o 
  -9   2   5       85.60       92.04     31.87 o 
  -8   2   5       61.83       65.17     11.10 o 
  -7   2   5       91.12      114.99     11.46 o 
  -6   2   5        0.94        0.36      6.08 o 
  -5   2   5      128.81      142.34     14.70 o 
  -4   2   5      237.30      226.72     16.53 o 
  -3   2   5      530.45      556.95     26.38 o 
  -2   2   5      627.81      647.09     19.93 o 
  -1   2   5      229.64      227.91     12.94 o 
   0   2   5       29.89       24.70      8.23 o 
   1   2   5      130.83      128.41      7.89 o 
   2   2   5      350.47      317.55     24.84 o 
   3   2   5       61.50       64.46      6.45 o 
   4   2   5      184.14      190.51      8.25 o 
   5   2   5      283.09      322.90     10.06 o 
   6   2   5       24.37       21.12     10.38 o 
   7   2   5        3.25        2.50     10.02 o 
   8   2   5        4.13        8.59     11.09 o 
   9   2   5      141.69      136.87     13.97 o 
  10   2   5       15.96       13.60     14.31 o 
 -10   3   5       56.65       56.92     15.39 o 
  -9   3   5       44.80       56.56     10.74 o 
  -8   3   5       79.32       74.49     12.18 o 
  -7   3   5      605.66      654.64     40.76 o 
  -6   3   5      571.12      612.20     38.24 o 
  -5   3   5      581.90      649.93     14.08 o 
  -4   3   5      120.09      122.97     11.83 o 
  -3   3   5      320.01      324.24     25.19 o 
  -2   3   5      790.40      793.15     30.51 o 
  -1   3   5       64.97       40.84     21.14 o 
   0   3   5      339.49      350.74     15.12 o 
   2   3   5      206.36      239.48      7.18 o 
   3   3   5       57.02       51.21      6.45 o 
   5   3   5      219.77      224.99      9.33 o 
   6   3   5      120.45      117.53      9.32 o 
   7   3   5       31.21       24.34     10.02 o 
   8   3   5      116.25      107.83     11.46 o 
   9   3   5      117.04      112.12     12.90 o 
 -10   4   5       26.11       36.86     16.46 o 
  -9   4   5       56.67       23.27     23.27 o 
  -8   4   5       26.80       17.54     10.74 o 
  -7   4   5       99.81       96.72     14.33 o 
  -6   4   5       41.28       39.38      9.67 o 
  -5   4   5      284.62      252.60     26.23 o 
  -4   4   5       95.47       87.07     11.82 o 
  -3   4   5      515.76      480.05     27.07 o 
  -2   4   5      609.41      550.44     35.08 o 
  -1   4   5      776.04      789.78     10.52 o 
   0   4   5       43.35       39.39      5.73 o 
   1   4   5       70.07       69.85      6.09 o 
   2   4   5      351.47      375.66      8.64 o 
   3   4   5       12.72       14.31      6.44 o 
   4   4   5      114.96      114.67      7.88 o 
   5   4   5       18.90        7.52      8.23 o 
   6   4   5       66.39       64.09      8.95 o 
   7   4   5       29.43       19.33     19.33 o 
   8   4   5        5.06        4.29     10.38 o 
   9   4   5      108.67       99.93     12.54 o 
 -10   5   5       41.51       34.72     18.25 o 
  -9   5   5       15.51       17.89     15.03 o 
  -8   5   5       76.56       77.35     13.97 o 
  -7   5   5      107.60      121.45     13.26 o 
  -6   5   5      429.39      445.48     24.11 o 
  -5   5   5      101.27      115.01     10.03 o 
  -4   5   5      105.38      118.61      8.96 o 
  -3   5   5      651.02      637.68     11.57 o 
  -2   5   5      207.96      207.86      7.90 o 
  -1   5   5      480.16      460.55      9.38 o 
   0   5   5      174.23      194.83      7.53 o 
   1   5   5      525.15      538.66     10.10 o 
   2   5   5      198.17      223.21      8.25 o 
   3   5   5      117.68      118.98      8.24 o 
   4   5   5      210.06      221.73      9.33 o 
   6   5   5      130.95      130.07     10.03 o 
   7   5   5      132.74      138.30     10.75 o 
 -10   6   5       81.70       89.88     19.69 o 
  -9   6   5       30.87       23.98     16.11 o 
  -8   6   5        9.23       12.52     14.31 o 
  -7   6   5       18.25       22.19     13.24 o 
  -6   6   5      177.55      174.99     12.91 o 
  -5   6   5      143.15      126.90     11.11 o 
  -4   6   5      150.33      159.55     10.04 o 
  -3   6   5      530.41      496.90     11.90 o 
  -2   6   5       44.10       37.23      7.88 o 
  -1   6   5      163.16      156.74      8.25 o 
   0   6   5      354.08      365.83      9.35 o 
   1   6   5      312.10      327.45      9.35 o 
   2   6   5       68.88       80.58      8.24 o 
   3   6   5       54.07       66.59      8.23 o 
   5   6   5       42.42       55.13      9.66 o 
   6   6   5      128.60      129.70     10.39 o 
   7   6   5       68.43       75.90     10.74 o 
   8   6   5       35.80       31.14     10.74 o 
 -10   7   5        5.18        4.29     20.39 o 
  -9   7   5       42.97       49.04     17.90 o 
  -8   7   5       58.47       59.07     15.75 o 
  -7   7   5       85.82       93.47     15.04 o 
  -6   7   5       27.08       33.64     12.88 o 
  -5   7   5        4.48        2.15     11.45 o 
  -4   7   5       43.18       34.01     10.74 o 
  -3   7   5      133.08      138.71     10.39 o 
  -2   7   5      111.53      117.54     10.03 o 
  -1   7   5      325.93      325.65     19.05 o 
   0   7   5      321.92      343.95     10.06 o 
   1   7   5      200.85      209.16      9.69 o 
   2   7   5      466.19      482.41     12.24 o 
   3   7   5      147.68       49.11      9.68 o 
   4   7   5      248.61      259.82     12.20 o 
   5   7   5      192.69      212.99     11.83 o 
   6   7   5      121.55      123.24     11.82 o 
   7   7   5      184.88      171.35     12.55 o 
   8   7   5       34.94       34.72     11.81 o 
  -9   8   5       64.86       55.85     18.97 o 
  -8   8   5       24.13       27.20     17.18 o 
  -7   8   5       23.60       34.71     15.39 o 
  -6   8   5       53.99       52.98     13.96 o 
  -5   8   5        6.57       -1.43     12.88 o 
  -3   8   5       66.60       78.06     11.46 o 
  -2   8   5       62.55       64.81     10.38 o 
  -1   8   5      137.26      157.35     10.75 o 
   0   8   5      461.29      465.41     12.60 o 
   2   8   5       84.70       90.97     20.06 o 
   3   8   5       20.60       18.61     10.38 o 
   4   8   5       44.15       57.99     11.45 o 
   5   8   5       18.97       10.74     11.81 o 
   6   8   5       19.17       15.75     11.81 o 
  -9   9   5       52.81       65.15     23.63 o 
  -8   9   5      234.03      257.13     20.80 o 
  -7   9   5       50.53       59.78     17.54 o 
  -6   9   5       96.96      118.55     16.48 o 
  -5   9   5      153.46      149.81     15.41 o 
  -4   9   5      121.93      121.82     14.33 o 
  -3   9   5      105.37      118.22     13.25 o 
  -2   9   5       86.96       98.49     12.54 o 
  -1   9   5       53.41       60.86     11.81 o 
   0   9   5      117.79      136.87     11.82 o 
   1   9   5      181.78      178.92     23.31 o 
   2   9   5        1.55        8.23     11.09 o 
   3   9   5       80.02       86.30     12.53 o 
   4   9   5       50.20       41.52     13.24 o 
   5   9   5       23.16       21.11     13.24 o 
   6   9   5       32.73       26.13     13.60 o 
   7   9   5      124.41      100.66     14.33 o 
  -8  10   5        3.34        6.08     20.75 o 
  -7  10   5       26.22       21.11     18.97 o 
  -6  10   5       28.28       24.34     17.89 o 
  -5  10   5       28.28       16.10     16.10 o 
  -4  10   5        5.32       -6.08     29.70 o 
  -3  10   5      114.32      117.14     15.40 o 
  -2  10   5      139.97      156.60     15.05 o 
  -1  10   5       18.95       23.98     13.24 o 
   0  10   5      101.99      108.53     13.61 o 
   1  10   5      177.94      179.97     27.25 o 
   2  10   5       44.05       47.25     13.60 o 
   3  10   5       37.16       36.87     14.32 o 
   4  10   5       22.41       17.89     29.34 o 
   5  10   5       12.54        6.44     15.39 o 
   6  10   5        6.45       -1.79     15.03 o 
  -7  11   5       71.40       92.37     21.48 o 
  -6  11   5        5.02       18.61     19.32 o 
  -5  11   5       56.02       61.57     18.97 o 
  -4  11   5       96.81      105.29     17.91 o 
  -3  11   5       47.96       69.09     16.11 o 
  -2  11   5       58.01       51.19     16.11 o 
  -1  11   5        0.89        9.66     15.03 o 
   0  11   5       29.33       42.95     14.67 o 
   1  11   5      108.46      133.25     15.76 o 
   2  11   5       68.42       60.87     16.47 o 
   3  11   5       18.78       15.39     16.82 o 
   4  11   5       51.50       40.09     18.97 o 
   5  11   5       77.92       63.37     18.62 o 
  -5  12   5       22.49       28.27     21.11 o 
  -4  12   5        1.27       -1.07     19.68 o 
  -3  12   5       18.88       17.53     18.97 o 
  -2  12   5       16.58       22.54     17.53 o 
  -1  12   5       16.64       15.03     17.53 o 
   0  12   5       38.66       34.72     17.54 o 
   1  12   5       44.76       47.25     17.90 o 
   2  12   5        7.50        5.72     18.96 o 
   3  12   5        0.86       -1.07     20.39 o 
  -3  13   5       41.72       45.81     25.41 o 
  -2  13   5        8.47       17.17     20.39 o 
  -1  13   5       43.58       50.47     20.40 o 
   0  13   5       24.92       11.81     20.04 o 
   1  13   5       51.07       67.65     21.48 o 
  -4 -12   6       27.90       30.78     22.55 o 
  -3 -12   6        8.57        3.58     20.39 o 
  -2 -12   6        2.94        1.07     18.60 o 
  -1 -12   6       47.80       32.93     31.50 o 
   0 -12   6       62.99       49.76     32.94 o 
   1 -12   6        4.46        3.94     24.33 o 
   2 -12   6        6.14        9.30     30.41 o 
  -6 -11   6        2.28        3.94     16.82 o 
  -5 -11   6       66.56       62.65     22.91 o 
  -4 -11   6       26.00       20.40     21.11 o 
  -3 -11   6       36.80       37.94     28.27 o 
  -2 -11   6       45.94       31.86     25.41 o 
  -1 -11   6       10.61        7.16     25.76 o 
   0 -11   6       37.61       35.79     21.47 o 
   1 -11   6       79.20       66.24     26.85 o 
   2 -11   6       14.82       13.24     32.92 o 
   3 -11   6       29.80       32.21     24.69 o 
   4 -11   6       25.44       23.26     27.56 o 
  -7 -10   6        6.95       15.74     22.90 o 
  -6 -10   6        9.15        6.44     19.32 o 
  -5 -10   6        5.97        5.72     18.61 o 
  -4 -10   6        5.62        3.94     17.89 o 
  -3 -10   6       44.96       20.76     24.70 o 
  -2 -10   6       30.76       23.98     22.55 o 
  -1 -10   6       37.96       32.93     25.41 o 
   0 -10   6      276.71      218.19     28.71 o 
   1 -10   6      102.94      107.81     31.88 o 
   2 -10   6       20.29       25.41     25.77 o 
   3 -10   6       96.15      102.43     32.23 o 
   4 -10   6      107.96      114.97     40.47 o 
   5 -10   6       93.71       97.76     55.86 o 
  -8  -9   6       10.65        1.07     22.54 o 
  -7  -9   6       19.53       23.26     18.25 o 
  -6  -9   6       34.24       26.48     18.25 o 
  -5  -9   6       49.77       49.76     16.82 o 
  -4  -9   6      157.82      159.85     16.85 o 
  -3  -9   6      106.47       75.58     21.85 o 
  -2  -9   6      243.25      185.85     27.99 o 
  -1  -9   6       33.85       31.50     22.19 o 
   0  -9   6      111.00       82.04     18.99 o 
   1  -9   6       94.06       94.55     30.09 o 
   2  -9   6       77.84       65.89     38.32 o 
   3  -9   6       60.29       50.84     36.52 o 
   4  -9   6       62.08       62.29     21.12 o 
   5  -9   6        6.43        6.80     17.89 o 
   6  -9   6        8.41        3.22     24.69 o 
  -9  -8   6       33.78       40.80     23.26 o 
  -8  -8   6      110.00      105.30     22.57 o 
  -7  -8   6      101.96       85.60     22.92 o 
  -6  -8   6       99.76       34.03     41.55 o 
  -5  -8   6      117.99      126.47     17.20 o 
  -4  -8   6        0.52        0.72     15.03 o 
  -3  -8   6       17.38       12.88     15.03 o 
  -2  -8   6      141.63      123.65     23.65 o 
  -1  -8   6      101.48       97.08     21.14 o 
   0  -8   6      204.48      171.09     26.90 o 
   1  -8   6       20.23       28.99     17.18 o 
   2  -8   6       59.97       58.36     23.63 o 
   3  -8   6       68.44       66.96     27.93 o 
   4  -8   6       56.67       70.88     21.84 o 
   5  -8   6       79.43       87.01     32.23 o 
   6  -8   6       10.56       11.09     24.69 o 
   7  -8   6      105.70      136.45     40.47 o 
 -10  -7   6       10.55        6.44     21.83 o 
  -9  -7   6       42.10       45.46     38.66 o 
  -8  -7   6       15.10       18.25     18.25 o 
  -7  -7   6        0.55       -2.15     15.03 o 
  -6  -7   6        2.81        2.15     16.10 o 
  -5  -7   6       66.50       71.25     15.75 o 
  -4  -7   6      136.86      115.76     29.75 o 
  -3  -7   6       10.59        7.51      9.66 o 
  -2  -7   6      199.13      181.15     20.81 o 
  -1  -7   6       14.01       16.46     14.67 o 
   0  -7   6      291.38      286.60     17.24 o 
   1  -7   6      339.06      324.12     11.50 o 
   2  -7   6       41.54       31.50     15.03 o 
   3  -7   6       53.65       48.69     21.12 o 
   4  -7   6      159.53      175.99     37.28 o 
   5  -7   6      223.90      232.05     52.00 o 
   6  -7   6      132.08      147.61     43.35 o 
   7  -7   6      119.07      132.89     40.48 o 
 -10  -6   6       35.87       42.59     28.63 o 
  -9  -6   6      101.55       96.70     27.58 o 
  -8  -6   6      110.65      137.55     21.49 o 
  -7  -6   6      207.70      211.24     18.29 o 
  -6  -6   6      126.72       43.36     48.37 o 
  -5  -6   6      103.82       60.54     40.12 o 
  -4  -6   6      216.40      231.79     19.38 o 
  -3  -6   6      244.69      260.62     20.82 o 
  -2  -6   6      382.33      398.55     22.66 o 
  -1  -6   6      221.21      213.18     15.07 o 
   0  -6   6       85.05       81.31     13.97 o 
   1  -6   6       16.76       22.19     11.45 o 
   2  -6   6      111.52       91.01     23.65 o 
   3  -6   6       37.26       38.66     19.33 o 
   4  -6   6       19.68       17.89     14.31 o 
   5  -6   6       35.61       40.80     16.11 o 
   6  -6   6       28.49       32.93     18.61 o 
   7  -6   6       70.57       74.47     36.16 o 
   8  -6   6       29.32       41.16     37.22 o 
 -10  -5   6       28.76       26.48     15.75 o 
  -9  -5   6       59.58       60.86     25.78 o 
  -8  -5   6       71.12       69.11     21.13 o 
  -7  -5   6      100.75       99.22     22.93 o 
  -6  -5   6       17.49       10.38     15.75 o 
  -5  -5   6       33.34       29.71     12.53 o 
  -4  -5   6      177.64      190.81     15.42 o 
  -3  -5   6      318.01      296.54     26.24 o 
  -2  -5   6      269.84      257.92     28.38 o 
  -1  -5   6      156.12      157.07     12.55 o 
   0  -5   6      510.99      484.87     19.47 o 
   1  -5   6       38.27       36.51     11.46 o 
   2  -5   6       89.86      101.02     15.40 o 
   3  -5   6        8.33        7.16      9.30 o 
   4  -5   6      129.43      153.73     12.90 o 
   5  -5   6       83.86       95.26     23.99 o 
   6  -5   6      256.90      276.63     41.98 o 
   7  -5   6      172.88      228.68     19.00 o 
   8  -5   6       74.86       44.04     47.62 o 
 -11  -4   6       21.52       15.75     20.76 o 
 -10  -4   6       33.54       23.62     23.62 o 
  -9  -4   6       36.18       32.21     20.04 o 
  -8  -4   6       23.77       31.49     26.12 o 
  -7  -4   6       19.72       17.89     27.20 o 
  -6  -4   6       93.73       86.69     17.91 o 
  -5  -4   6      198.72      188.00     11.12 o 
  -4  -4   6       28.06       26.13      6.80 o 
  -3  -4   6       80.07       84.54      7.88 o 
  -2  -4   6      118.21      121.51     14.34 o 
  -1  -4   6      380.21      399.91     19.80 o 
   0  -4   6      125.37      119.73     12.19 o 
   1  -4   6      255.77      272.26     12.57 o 
   2  -4   6      524.11      488.50     18.75 o 
   3  -4   6      212.58      203.45     13.64 o 
   4  -4   6       99.64       94.57     16.48 o 
   5  -4   6      161.66      170.99     21.15 o 
   6  -4   6       56.91       67.31     21.48 o 
   7  -4   6      113.23      124.30     15.04 o 
   8  -4   6       45.41       35.08     20.76 o 
 -11  -3   6        4.76        6.44     18.96 o 
 -10  -3   6        5.66       10.02     16.82 o 
  -9  -3   6       43.01       36.15     15.75 o 
  -8  -3   6       29.65       24.70     23.26 o 
  -7  -3   6      190.65      168.92     29.77 o 
  -6  -3   6      455.65      448.92     23.76 o 
  -5  -3   6      607.99      625.17     21.66 o 
  -4  -3   6      175.83      170.77     11.48 o 
  -3  -3   6      788.84      796.09     44.57 o 
  -2  -3   6      837.38      810.45     36.64 o 
  -1  -3   6      440.78      450.91     27.03 o 
   0  -3   6      247.94      241.42     15.45 o 
   1  -3   6       73.09       61.97      8.60 o 
   2  -3   6      203.59      203.13     10.77 o 
   3  -3   6      107.22       91.37     11.47 o 
   4  -3   6       48.27       40.10     15.04 o 
   5  -3   6       28.11       27.56     14.67 o 
   6  -3   6       50.49       56.20     17.18 o 
   7  -3   6       38.08       25.77     15.03 o 
   8  -3   6        9.93        6.44     15.39 o 
 -11  -2   6        9.02       14.31     20.39 o 
 -10  -2   6       56.91       80.19     20.76 o 
  -9  -2   6      133.02      137.95     16.84 o 
  -8  -2   6       22.14       23.26     15.75 o 
  -7  -2   6      277.33      295.51     19.75 o 
  -6  -2   6       43.64       29.36     12.17 o 
  -5  -2   6       18.63       17.54     17.18 o 
  -4  -2   6      201.70      206.75     13.28 o 
  -3  -2   6      286.44      293.00      6.47 o 
  -2  -2   6       49.22       41.18      7.16 o 
  -1  -2   6      243.79      250.80     14.73 o 
   0  -2   6      264.96      290.77     11.50 o 
   1  -2   6      337.89      356.91     15.11 o 
   2  -2   6      368.58      362.73     19.43 o 
   3  -2   6      115.58      108.95     11.11 o 
   4  -2   6      244.15      244.82     17.23 o 
   5  -2   6      104.23       99.95     15.76 o 
   6  -2   6      105.89      131.11     12.18 o 
   7  -2   6       62.86       44.75     23.27 o 
   8  -2   6       13.52       22.90     14.67 o 
   9  -2   6        8.09       18.61     16.82 o 
 -11  -1   6       57.79       79.83     19.33 o 
 -10  -1   6       24.95       29.70     18.25 o 
  -9  -1   6      107.00      108.90     19.34 o 
  -8  -1   6       73.83       75.20     17.55 o 
  -7  -1   6      158.70      168.87     16.13 o 
  -6  -1   6       37.15       38.66     20.76 o 
  -5  -1   6      321.07      334.73     21.21 o 
  -4  -1   6      286.04      299.43     14.02 o 
  -3  -1   6       64.84       68.77      9.31 o 
  -2  -1   6      154.98      159.65      9.69 o 
  -1  -1   6       63.08       55.52      8.24 o 
   0  -1   6       79.13       62.34      9.32 o 
   1  -1   6      354.89      343.75     16.20 o 
   2  -1   6      179.13      166.49     14.35 o 
   3  -1   6      579.82      539.89     45.83 o 
   4  -1   6      460.87      412.64     17.64 o 
   5  -1   6      110.54       95.30     13.26 o 
   7  -1   6      227.64      161.77     41.61 o 
   8  -1   6      274.68      299.25     16.15 o 
   9  -1   6      131.62      159.06     16.84 o 
 -11   0   6       30.38       35.79     20.40 o 
 -10   0   6      178.91      202.89     16.85 o 
  -9   0   6       47.24       53.34     19.33 o 
  -8   0   6      200.60      233.85     16.50 o 
  -7   0   6      218.56      253.68     21.53 o 
  -6   0   6       63.94       68.40     14.68 o 
  -5   0   6       41.56       36.52     11.46 o 
  -4   0   6      693.18      729.90     17.73 o 
  -3   0   6       38.97       42.96     10.74 o 
  -2   0   6      280.15      302.78     13.30 o 
  -1   0   6        5.52        7.51     10.38 o 
   0   0   6      529.22      515.76     34.31 o 
   1   0   6       55.82       59.09      7.52 o 
   2   0   6       36.87       43.67     10.02 o 
   3   0   6        3.77        4.29     10.02 o 
   4   0   6        0.22        1.43     13.24 o 
   5   0   6      100.24       68.78      3.94 o 
   6   0   6      155.99      161.30     11.47 o 
   7   0   6       37.95       52.97     11.81 o 
   8   0   6       46.89       76.60     13.60 o 
   9   0   6       86.97      113.15     15.76 o 
 -11   1   6       57.16       76.97     31.86 o 
 -10   1   6       24.13       20.76     18.25 o 
  -9   1   6      104.96      107.82     20.78 o 
  -8   1   6       75.82       93.11     19.70 o 
  -7   1   6      156.08      178.54     22.23 o 
  -6   1   6       36.77       35.44     15.39 o 
  -5   1   6      326.08      323.97     15.46 o 
  -4   1   6      288.00      287.93     14.02 o 
  -3   1   6       62.05       62.32     10.39 o 
  -2   1   6      160.24      167.92     15.07 o 
  -1   1   6       60.90       52.65      7.88 o 
   0   1   6       80.15       61.98      7.17 o 
   1   1   6      361.72      337.67     23.76 o 
   2   1   6      179.23      161.11      9.69 o 
   3   1   6      572.85      483.54     58.46 o 
   4   1   6      458.35      440.71     11.52 o 
   5   1   6      112.65      113.58     18.63 o 
   6   1   6       25.94       35.43     10.74 o 
   7   1   6      224.55      249.64     13.27 o 
   8   1   6      275.48      294.94     15.43 o 
   9   1   6      133.44      145.81     15.76 o 
 -10   2   6       57.00       71.96     23.27 o 
  -9   2   6      131.89      139.74     23.29 o 
  -8   2   6       22.86       26.48     15.39 o 
  -7   2   6      279.49      295.16     20.83 o 
  -6   2   6       45.75       43.68     14.32 o 
  -5   2   6       17.80       19.32     10.74 o 
  -4   2   6      197.53      203.50     20.10 o 
  -3   2   6      284.90      306.29     14.02 o 
  -2   2   6       49.00       41.18      9.31 o 
  -1   2   6      239.70      255.09     19.76 o 
   0   2   6      265.01      283.58     15.81 o 
   1   2   6      344.52      356.95     17.27 o 
   2   2   6      361.32      335.71     20.15 o 
   3   2   6      111.93      102.85      7.88 o 
   4   2   6      244.39      262.77      9.69 o 
   5   2   6      109.83      112.86     18.27 o 
   6   2   6      103.84      119.64     11.10 o 
   7   2   6       63.82       71.25     11.81 o 
   8   2   6       13.50       20.04     12.52 o 
   9   2   6        7.76       15.74     13.95 o 
 -10   3   6        5.83        5.01     31.13 o 
  -9   3   6       42.82       38.66     13.60 o 
  -8   3   6       29.90       31.50     17.18 o 
  -7   3   6      196.90      200.86     29.05 o 
  -6   3   6      444.84      483.41     38.51 o 
  -5   3   6      604.12      623.33     31.40 o 
  -4   3   6      176.87      163.95     15.79 o 
  -3   3   6      804.21      783.24     31.53 o 
  -2   3   6      843.03      829.39     30.48 o 
  -1   3   6      443.97      454.18     21.99 o 
   0   3   6      240.95      230.25     18.68 o 
   1   3   6       75.24       59.46      8.60 o 
   3   3   6      103.92      103.55      8.24 o 
   4   3   6       47.19       39.02      8.23 o 
   6   3   6       50.95       51.55     10.38 o 
   7   3   6       37.49       37.58     11.10 o 
   8   3   6        9.87        6.08     12.17 o 
   9   3   6        3.26        1.43     13.24 o 
 -10   4   6       34.23       24.70     16.46 o 
  -9   4   6       35.10       38.65     14.32 o 
  -8   4   6       23.17       27.56     13.24 o 
  -7   4   6       20.69       11.45     11.09 o 
  -6   4   6       92.61       79.88     15.04 o 
  -5   4   6      196.75      179.02     17.22 o 
  -4   4   6       26.93       22.91      7.16 o 
  -3   4   6       77.08       81.67      7.52 o 
  -2   4   6      123.30      126.18     12.55 o 
  -1   4   6      385.70      390.22     18.00 o 
   0   4   6      118.42      110.40      7.53 o 
   1   4   6      253.41      259.68      8.62 o 
   2   4   6      517.93      523.06     10.81 o 
   3   4   6      213.22      209.91      8.97 o 
   4   4   6       98.08       94.21      8.96 o 
   5   4   6      161.11      179.24     10.40 o 
   6   4   6       59.88       66.59     10.38 o 
   7   4   6      113.37      104.24     11.46 o 
   8   4   6       45.75       44.74     12.17 o 
   9   4   6       27.69       22.55     21.83 o 
 -10   5   6       29.96       33.28     17.54 o 
  -9   5   6       61.08       54.06     15.75 o 
  -8   5   6       71.34       74.48     15.04 o 
  -7   5   6       99.61       93.49     13.25 o 
  -6   5   6       17.58       10.38     11.09 o 
  -5   5   6       32.74       41.88     10.02 o 
  -4   5   6      175.53      178.97     10.04 o 
  -3   5   6      313.08      311.97     10.06 o 
  -2   5   6      280.27      247.90      9.34 o 
  -1   5   6      158.39      150.27      8.25 o 
   0   5   6      511.33      515.88     10.81 o 
   1   5   6       35.66       31.14      7.88 o 
   2   5   6       93.16      111.41      8.96 o 
   3   5   6        7.06        6.08      8.59 o 
   4   5   6      133.71      142.27      9.68 o 
   5   5   6       78.77       73.77     10.03 o 
   6   5   6      261.63      251.53     12.20 o 
   7   5   6      174.64      175.63     12.19 o 
   8   5   6       70.50       61.94     12.53 o 
 -10   6   6       36.63       29.71     19.33 o 
  -9   6   6       99.65      107.44     17.91 o 
  -8   6   6      110.86      127.52     16.12 o 
  -7   6   6      208.34      228.09     15.06 o 
  -6   6   6      122.76      139.38     13.26 o 
  -5   6   6      104.78      130.05     12.18 o 
  -4   6   6      217.38      228.92     21.17 o 
  -3   6   6      247.90      249.50     10.77 o 
  -2   6   6      377.30      380.89     10.79 o 
  -1   6   6      217.98      219.99      9.69 o 
   0   6   6       86.78       85.25      8.96 o 
   1   6   6       17.23       28.63      8.59 o 
   2   6   6      111.51      123.97      9.67 o 
   3   6   6       35.60       34.00      9.31 o 
   5   6   6       35.19       34.00     10.74 o 
   7   6   6       69.22       62.65     11.81 o 
   8   6   6       28.68       23.62     12.53 o 
 -10   7   6       10.32       13.60     20.40 o 
  -9   7   6       43.67       47.96     18.25 o 
  -8   7   6       15.06       19.68     16.82 o 
  -7   7   6        0.54       -2.50     14.31 o 
  -6   7   6        2.87       -1.79     13.24 o 
  -5   7   6       65.84       66.96     12.89 o 
  -4   7   6      135.03      146.22     12.19 o 
  -3   7   6       10.22       12.88     10.02 o 
  -2   7   6      201.88      193.00     11.12 o 
  -1   7   6       13.24       13.60      8.95 o 
   0   7   6      294.48      307.44     11.13 o 
   1   7   6      338.97      347.84     11.86 o 
   2   7   6       39.11       27.20     10.02 o 
   3   7   6       55.17       60.15     11.10 o 
   5   7   6      221.31      227.02     12.91 o 
   6   7   6      133.77      142.24     12.90 o 
   7   7   6      120.84      120.72     13.25 o 
  -8   8   6      109.52      130.38     18.63 o 
  -7   8   6      100.09      119.98     17.55 o 
  -6   8   6       99.54      101.36     15.40 o 
  -5   8   6      117.87      124.32     14.33 o 
  -4   8   6        0.84        1.43     12.88 o 
  -3   8   6       16.44       15.75     11.81 o 
  -2   8   6      140.73      139.42     12.19 o 
  -1   8   6      101.75      107.47     11.46 o 
   0   8   6      206.06      182.93     11.48 o 
   1   8   6       18.91       36.14     10.74 o 
   2   8   6       58.65       73.75     11.46 o 
   3   8   6       67.81       76.26     11.82 o 
   4   8   6       58.88       58.00     12.53 o 
   5   8   6       80.57       82.00     13.25 o 
   6   8   6       10.17        7.51     13.24 o 
  -8   9   6       10.55       18.96     19.68 o 
  -7   9   6       18.83       23.26     17.89 o 
  -6   9   6       34.72       34.72     16.46 o 
  -5   9   6       52.01       56.20     15.04 o 
  -4   9   6      153.45      165.94     15.05 o 
  -3   9   6      110.19      115.35     13.61 o 
  -2   9   6      245.99      241.83     13.99 o 
  -1   9   6       30.70       37.58     23.98 o 
   0   9   6      108.76      108.54     12.90 o 
   1   9   6       95.90      111.03     12.54 o 
   2   9   6       79.04       81.29     12.89 o 
   4   9   6       60.86       64.44     13.96 o 
   5   9   6        6.60        5.72     13.95 o 
   6   9   6        8.92        5.72     13.95 o 
  -7  10   6        7.25       16.82     20.04 o 
  -5  10   6        6.04        7.51     16.82 o 
  -4  10   6        5.34        3.22     15.39 o 
  -3  10   6       45.82       49.76     15.03 o 
  -2  10   6       31.34       42.59     14.32 o 
  -1  10   6       37.90       41.88     13.96 o 
   1  10   6      100.75      132.16     15.04 o 
   2  10   6       21.50       31.13     13.96 o 
   3  10   6       98.00      111.02     15.76 o 
   4  10   6      106.32      142.91     16.83 o 
   5  10   6       93.84       91.32     16.83 o 
  -6  11   6        1.93        6.80     20.39 o 
  -5  11   6       66.48       63.73     18.97 o 
  -4  11   6       27.87       30.78     17.18 o 
  -3  11   6       37.36       31.50     17.18 o 
  -2  11   6       44.44       41.16     16.82 o 
  -1  11   6       10.48       24.69     15.39 o 
   0  11   6       37.35       41.16     15.75 o 
   1  11   6       79.81       95.25     17.19 o 
   2  11   6       14.80       15.03     17.18 o 
   3  11   6       29.04       29.35     18.25 o 
   4  11   6       24.71       37.58     18.25 o 
  -4  12   6       27.73       36.86     20.04 o 
  -3  12   6        8.08       13.24     18.61 o 
  -2  12   6        3.33        2.50     18.60 o 
  -1  12   6       47.65       49.04     18.61 o 
   0  12   6       62.70       70.88     18.26 o 
   1  12   6        3.92        8.23     19.32 o 
   2  12   6        6.36        7.16     20.04 o 
  -4 -11   7        9.73       18.25     21.47 o 
  -3 -11   7        4.83        9.66     18.96 o 
  -2 -11   7        0.36        1.43     25.76 o 
  -1 -11   7       11.88        4.65     20.75 o 
   0 -11   7      107.40       97.78     21.49 o 
   1 -11   7       31.43       23.26     18.97 o 
   2 -11   7        8.79        7.16     17.53 o 
  -6 -10   7       24.79       25.41     25.41 o 
  -5 -10   7        5.66        9.30     18.25 o 
  -4 -10   7        4.92        3.58     16.82 o 
  -3 -10   7       14.93        7.16     16.10 o 
  -2 -10   7        3.83        1.07     29.34 o 
  -1 -10   7       78.36       58.72     30.08 o 
   0 -10   7       64.05       60.86     23.99 o 
   1 -10   7       14.47        5.73     12.88 o 
   2 -10   7       86.70       78.78     20.77 o 
   3 -10   7       25.71       22.19     23.26 o 
   4 -10   7       85.35       89.52     39.03 o 
  -7  -9   7        4.32        2.15     20.75 o 
  -6  -9   7       18.62       16.10     21.11 o 
  -5  -9   7        1.49        0.00     18.25 o 
  -4  -9   7        3.70        5.01     16.10 o 
  -3  -9   7       32.29       19.68     18.61 o 
  -2  -9   7       12.88       11.09     22.19 o 
  -1  -9   7       83.23       67.32     21.49 o 
   0  -9   7      187.18      143.76     40.87 o 
   1  -9   7      126.92      113.21     34.39 o 
   2  -9   7       66.19       66.95     27.21 o 
   3  -9   7      101.50       96.34     39.75 o 
   4  -9   7       53.01       57.99     26.13 o 
   5  -9   7       11.35       18.96     26.12 o 
  -8  -8   7        6.37        7.51     21.11 o 
  -7  -8   7       70.66       83.06     26.49 o 
  -6  -8   7       45.28       42.60     16.82 o 
  -5  -8   7       64.53       68.03     20.41 o 
  -4  -8   7      238.51      155.34     48.79 o 
  -3  -8   7       72.51       62.30     25.07 o 
  -2  -8   7       98.71       90.98     31.52 o 
  -1  -8   7       22.66       30.78     14.67 o 
   0  -8   7      128.57      126.48     16.84 o 
   1  -8   7       60.38       55.14     21.12 o 
   2  -8   7       17.73       14.31     17.18 o 
   3  -8   7       65.42       84.85     21.12 o 
   4  -8   7       36.37       49.03     28.99 o 
   5  -8   7       28.60       22.90     26.84 o 
   6  -8   7       12.79       10.73     27.91 o 
  -9  -7   7      109.25       77.36     59.10 o 
  -8  -7   7       14.64       10.02     21.47 o 
  -7  -7   7       73.19       70.89     22.92 o 
  -6  -7   7       25.05       24.34     15.39 o 
  -5  -7   7       45.69       21.48     26.85 o 
  -4  -7   7        9.04        8.95     15.39 o 
  -3  -7   7       48.70       39.74     14.68 o 
  -2  -7   7       37.52       31.14     16.11 o 
  -1  -7   7       87.62       80.94     18.62 o 
   0  -7   7        3.23        4.29     13.24 o 
   1  -7   7       30.27       34.72     14.67 o 
   2  -7   7      138.31      135.82     19.35 o 
   3  -7   7       86.92       71.98     17.91 o 
   4  -7   7        0.31        0.36     13.24 o 
   5  -7   7       12.80        8.95     18.61 o 
   6  -7   7       53.57       44.39     34.01 o 
 -10  -6   7        3.50       10.73     31.13 o 
  -9  -6   7       26.97       21.47     29.35 o 
  -8  -6   7       55.68       64.08     27.21 o 
  -7  -6   7      173.70      175.65     20.79 o 
  -6  -6   7      162.26      163.09     29.03 o 
  -5  -6   7      179.16      156.33     34.42 o 
  -4  -6   7      169.22      170.66     22.23 o 
  -3  -6   7      170.82      183.22     26.53 o 
  -2  -6   7      294.54      299.88     28.73 o 
  -1  -6   7      354.77      369.85     26.96 o 
   0  -6   7      108.12      109.27     16.84 o 
   1  -6   7       23.57       26.84     14.67 o 
   2  -6   7       10.87        5.73     11.81 o 
   3  -6   7       48.76       46.54     16.11 o 
   4  -6   7        3.50        2.50     13.60 o 
   5  -6   7        5.96        3.94     22.54 o 
   6  -6   7       34.07       35.79     18.61 o 
   7  -6   7       98.52       92.75     33.31 o 
 -10  -5   7       51.28       51.90     23.27 o 
  -9  -5   7       67.44       68.02     30.79 o 
  -8  -5   7       60.84       53.70     30.79 o 
  -7  -5   7       54.00       28.28     27.92 o 
  -6  -5   7       31.06       26.84     17.54 o 
  -5  -5   7       78.33       73.42     13.97 o 
  -4  -5   7       55.33       53.70     15.75 o 
  -3  -5   7       27.74       30.42     12.53 o 
  -2  -5   7      403.80      410.47     24.46 o 
  -1  -5   7      149.92      149.86     22.94 o 
   0  -5   7       59.45       59.80     10.03 o 
   1  -5   7       14.87       18.61     10.38 o 
   2  -5   7      350.87      347.87     24.80 o 
   3  -5   7      165.37      181.04     11.83 o 
   4  -5   7       75.46       75.20     21.13 o 
   5  -5   7        4.13       -0.72     15.74 o 
   6  -5   7        8.09       13.24     17.17 o 
   7  -5   7       38.50       35.79     17.18 o 
 -10  -4   7       25.76       24.69     23.62 o 
  -9  -4   7       27.56       33.64     18.61 o 
  -8  -4   7       22.13       13.96     14.67 o 
  -7  -4   7       40.51       32.93     21.12 o 
  -6  -4   7      414.11      371.48     43.15 o 
  -5  -4   7       88.22       84.89     13.97 o 
  -4  -4   7       84.15       83.10     17.19 o 
  -3  -4   7       35.03       35.08     13.24 o 
  -2  -4   7       37.61       37.23     16.82 o 
  -1  -4   7      187.62      160.71     12.91 o 
   0  -4   7      136.06      136.93     19.00 o 
   1  -4   7       27.91       22.91     15.39 o 
   2  -4   7      212.08      214.55     16.86 o 
   3  -4   7       50.32       48.69     12.17 o 
   4  -4   7      398.26      415.92     38.46 o 
   5  -4   7       56.81       66.95     21.84 o 
   6  -4   7      301.56      317.66     38.05 o 
   8  -4   7       20.82       35.07     17.89 o 
 -11  -3   7       39.52       37.94     25.41 o 
 -10  -3   7       16.52       17.89     20.75 o 
  -9  -3   7       86.99       94.18     19.70 o 
  -8  -3   7        2.21        3.58     15.03 o 
  -7  -3   7       56.77       50.84     16.11 o 
  -6  -3   7       52.79       55.13     14.68 o 
  -5  -3   7      145.48      138.01     15.77 o 
  -4  -3   7       30.78       32.21     10.02 o 
  -3  -3   7      390.95      425.30     22.67 o 
  -2  -3   7      359.19      360.05     21.58 o 
  -1  -3   7       69.86       74.14     17.91 o 
   0  -3   7      365.20      367.97     23.02 o 
   1  -3   7      427.28      407.83     21.96 o 
   2  -3   7      166.46      135.55     22.23 o 
   3  -3   7       23.41       17.54     12.53 o 
   4  -3   7       47.20       39.02     12.89 o 
   5  -3   7      229.94      242.86     24.75 o 
   6  -3   7       35.38       37.58     17.90 o 
   7  -3   7       29.38       17.54     18.25 o 
   8  -3   7       16.49       19.68     16.82 o 
 -11  -2   7       12.71       13.24     21.83 o 
 -10  -2   7       29.83       39.72     19.68 o 
  -9  -2   7       80.49       76.99     18.26 o 
  -8  -2   7        6.64        6.80     17.17 o 
  -7  -2   7       61.07       55.14     17.90 o 
  -6  -2   7       60.50       59.08      9.67 o 
  -5  -2   7      239.75      261.32     18.31 o 
  -4  -2   7      174.84      190.82     15.78 o 
  -3  -2   7       21.36       28.63      7.16 o 
  -2  -2   7      402.35      406.78     22.32 o 
  -1  -2   7      110.78      103.21     15.41 o 
   0  -2   7       30.62       31.50      8.95 o 
   1  -2   7      323.93      316.34     15.46 o 
   2  -2   7      351.26      339.41     31.28 o 
   3  -2   7      282.20      272.93     17.24 o 
   4  -2   7        5.99       -1.07     17.53 o 
   5  -2   7      332.07      349.84     26.22 o 
   6  -2   7      181.64      191.80     13.98 o 
   7  -2   7      191.67      189.64     15.77 o 
   8  -2   7       68.04       74.11     16.83 o 
 -11  -1   7       30.44       40.44     21.83 o 
 -10  -1   7       38.42       37.22     21.83 o 
  -9  -1   7       71.16       56.57     26.14 o 
  -8  -1   7      183.94      196.12     24.74 o 
  -7  -1   7      100.98      121.44     20.06 o 
  -6  -1   7      121.15      125.06     25.44 o 
  -5  -1   7       53.29       44.40     15.40 o 
  -4  -1   7       49.48       57.64     12.17 o 
  -3  -1   7      210.26      226.84     20.82 o 
  -2  -1   7      149.69      172.13     15.06 o 
  -1  -1   7      242.29      246.37     12.57 o 
   0  -1   7      318.58      337.25     22.65 o 
   1  -1   7       73.32       82.38      8.60 o 
   2  -1   7       78.45       68.77      9.31 o 
   3  -1   7      250.37      226.52     20.46 o 
   4  -1   7      100.40      106.39     13.61 o 
   5  -1   7       30.54       20.04     15.03 o 
   6  -1   7       53.07       23.99     28.28 o 
   7  -1   7       29.68       32.21     13.60 o 
   8  -1   7       90.17      113.52     16.11 o 
 -11   0   7        3.25        5.37     23.61 o 
 -10   0   7       14.66       17.89     19.32 o 
  -9   0   7        9.05        6.44     26.48 o 
  -8   0   7      157.42      173.84     17.92 o 
  -7   0   7      143.59      142.29     19.71 o 
  -6   0   7       14.63       13.96     12.17 o 
  -5   0   7      255.56      272.17     15.44 o 
  -4   0   7      994.98     1000.90     33.40 o 
  -3   0   7      348.59      259.70     50.00 o 
  -2   0   7      271.98      269.12     21.20 o 
  -1   0   7      319.91      331.54     23.01 o 
   0   0   7      431.54      431.13     38.18 o 
   1   0   7      420.85      386.32     18.36 o 
   2   0   7       12.60        7.51     10.38 o 
   3   0   7       26.28       23.62     10.38 o 
   4   0   7       83.32       75.93     23.28 o 
   5   0   7        0.58        6.08     10.38 o 
   6   0   7       43.66       54.05     11.81 o 
   7   0   7       14.12        7.51     13.24 o 
   8   0   7        0.19        0.36     14.31 o 
 -11   1   7       30.47       46.52     26.13 o 
 -10   1   7       39.09       37.58     18.97 o 
  -9   1   7       72.99       65.53     20.05 o 
  -8   1   7      178.51      199.70     18.64 o 
  -7   1   7      102.03      126.45     16.12 o 
  -6   1   7      121.39      126.86     18.63 o 
  -5   1   7       55.41       51.56     13.61 o 
  -4   1   7       48.01       51.56     12.53 o 
  -3   1   7      212.59      230.08      9.33 o 
  -2   1   7      153.34      178.60     10.76 o 
  -1   1   7      235.51      230.18     21.91 o 
   0   1   7      320.40      327.19     27.69 o 
   1   1   7       77.70       84.53     15.76 o 
   2   1   7       74.03       68.41     11.10 o 
   3   1   7      246.74      214.66     33.74 o 
   4   1   7      101.01       97.44     10.03 o 
   5   1   7       30.52       25.05     10.38 o 
   6   1   7       53.71       59.78     11.46 o 
   7   1   7       29.17       27.91     12.88 o 
   8   1   7       91.47      114.23     15.04 o 
 -11   2   7       13.63        5.73     17.53 o 
 -10   2   7       29.88       42.23     22.19 o 
  -9   2   7       81.71       91.67     17.19 o 
  -8   2   7        7.11        9.30     15.39 o 
  -7   2   7       59.39       58.72     19.69 o 
  -6   2   7       57.78       56.21     13.25 o 
  -5   2   7      241.38      272.46     38.05 o 
  -4   2   7      181.47      197.65     19.37 o 
  -3   2   7       22.26       27.20     12.17 o 
  -2   2   7      397.62      393.80     18.36 o 
  -1   2   7      110.95      113.97     14.34 o 
   0   2   7       28.48       32.21     11.10 o 
   1   2   7      321.27      306.62     16.18 o 
   2   2   7      347.21      312.42     29.48 o 
   3   2   7      283.10      273.29     10.41 o 
   4   2   7        8.03        3.94      9.30 o 
   5   2   7      335.21      373.20     12.93 o 
   6   2   7      185.43      201.84     12.55 o 
   7   2   7      193.43      183.19     13.98 o 
   8   2   7       67.52       74.47     14.32 o 
 -11   3   7       39.55       42.59     18.97 o 
 -10   3   7       16.32       13.60     16.46 o 
  -9   3   7       87.81       95.97     18.98 o 
  -8   3   7        2.00        0.72     16.82 o 
  -7   3   7       58.85       64.09     19.33 o 
  -6   3   7       51.77       49.76     20.05 o 
  -5   3   7      145.31      142.67     27.24 o 
  -4   3   7       29.53       31.50     15.39 o 
  -3   3   7      389.56      392.91     10.07 o 
  -2   3   7      363.64      371.58     21.22 o 
  -1   3   7       74.81       73.07     12.89 o 
   0   3   7      358.64      354.63     20.14 o 
   1   3   7      427.13      414.67     17.28 o 
   2   3   7      162.09      143.79      8.96 o 
   3   3   7       21.51       26.84      8.59 o 
   5   3   7      230.32      233.18     11.84 o 
   6   3   7       37.18       31.85     11.45 o 
   7   3   7       28.79       31.14     12.53 o 
   8   3   7       16.48       10.02     26.84 o 
  -9   4   7       27.31       42.23     15.75 o 
  -8   4   7       21.76       15.03     15.39 o 
  -7   4   7       41.12       28.64     12.17 o 
  -6   4   7      411.34      435.48     17.98 o 
  -5   4   7       89.83       80.95     17.19 o 
  -4   4   7       86.89       86.33     16.48 o 
  -3   4   7       32.80       29.35     16.47 o 
  -2   4   7       35.76       36.51      9.66 o 
  -1   4   7      192.07      163.59     13.27 o 
   0   4   7      137.78      142.67      9.32 o 
   1   4   7       27.75       36.86      8.23 o 
   2   4   7      208.55      217.05     10.05 o 
   3   4   7       50.01       54.77      9.31 o 
   5   4   7       55.74       66.95     11.10 o 
   6   4   7      305.49      297.57     14.00 o 
   7   4   7      232.78      272.56     17.93 o 
   8   4   7       20.08       29.34     13.60 o 
  -9   5   7       69.49       80.91     17.54 o 
  -8   5   7       60.20       74.47     15.04 o 
  -7   5   7       54.39       42.60     13.60 o 
  -6   5   7       29.81       16.11     16.46 o 
  -5   5   7       77.10       49.06     23.28 o 
  -4   5   7       56.42       36.88     12.89 o 
  -3   5   7       28.65       25.05      8.95 o 
  -2   5   7      403.64      393.56     11.15 o 
  -1   5   7      147.67      143.40      9.68 o 
   0   5   7       56.52       64.45      8.95 o 
   1   5   7       16.93       20.76      8.95 o 
   2   5   7      347.85      344.27     11.86 o 
   3   5   7      163.53      167.77     11.11 o 
   5   5   7        4.64        4.65     10.73 o 
   6   5   7        8.88        7.16     11.81 o 
   7   5   7       37.08       33.64     25.05 o 
 -10   6   7        3.40        1.07     20.04 o 
  -9   6   7       26.49       16.10     36.50 o 
  -8   6   7       54.97       60.14     16.11 o 
  -7   6   7      171.32      172.42     15.41 o 
  -6   6   7      161.07      168.47     14.34 o 
  -5   6   7      175.20      182.13     13.27 o 
  -4   6   7      177.09      177.49     12.19 o 
  -3   6   7      170.30      169.95     11.47 o 
  -2   6   7      301.93      282.31     11.13 o 
  -1   6   7      349.62      347.18     11.50 o 
   1   6   7       22.55       20.76     10.02 o 
   2   6   7        9.86        8.95     10.38 o 
   3   6   7       49.51       57.99     10.74 o 
   4   6   7        3.49        5.01     11.09 o 
   5   6   7        6.36        8.23     11.81 o 
   6   6   7       34.73       35.07     12.88 o 
  -9   7   7      110.02      138.97     20.42 o 
  -8   7   7       15.43       23.97     17.89 o 
  -7   7   7       70.69       70.89     15.75 o 
  -6   7   7       23.62       25.41     14.31 o 
  -5   7   7       47.10       40.09     26.13 o 
  -4   7   7        8.87        4.65     11.81 o 
  -3   7   7       48.19       39.74     11.10 o 
  -2   7   7       36.55       31.50     10.38 o 
  -1   7   7       87.16       83.81     10.74 o 
   1   7   7       30.83       42.23     11.10 o 
   2   7   7      137.85      140.47     12.18 o 
   3   7   7       87.00       87.74     12.53 o 
   5   7   7       12.22       20.75     12.52 o 
   6   7   7       54.03       43.31     13.60 o 
  -8   8   7        6.58        7.16     19.32 o 
  -7   8   7       70.12       76.62     17.54 o 
  -6   8   7       44.00       46.53     15.75 o 
  -5   8   7       66.21       69.10     14.68 o 
  -4   8   7      235.13      215.24     14.71 o 
  -3   8   7       75.71       82.72     12.53 o 
  -2   8   7       98.40       95.99     12.54 o 
  -1   8   7       24.82       28.63     11.09 o 
   0   8   7      128.13      136.87     12.18 o 
   1   8   7       61.13       67.31     12.17 o 
   2   8   7       17.18       17.18     12.52 o 
   3   8   7       66.42       75.19     13.25 o 
   4   8   7       36.99       54.04     13.96 o 
   5   8   7       28.39       25.77     14.31 o 
   6   8   7       11.34        2.50     14.67 o 
  -8   9   7        8.94       13.24     20.39 o 
  -7   9   7        4.15        1.79     18.96 o 
  -6   9   7       18.40       22.19     16.82 o 
  -4   9   7        3.52       -2.50     14.67 o 
  -3   9   7       34.05       32.57     13.96 o 
  -2   9   7       11.58       15.03     13.24 o 
  -1   9   7       80.93       89.17     13.61 o 
   0   9   7      188.40      185.71     13.98 o 
   1   9   7      128.83      120.38     26.87 o 
   2   9   7       66.38       80.91     13.96 o 
   3   9   7      100.54       88.10     15.40 o 
   4   9   7       52.22       65.15     15.39 o 
   5   9   7       11.48       18.96     15.39 o 
  -6  10   7       24.87       16.46     18.97 o 
  -5  10   7        5.48        6.80     16.82 o 
  -4  10   7        4.77        4.29     16.46 o 
  -3  10   7       15.19        8.95     15.39 o 
  -2  10   7        3.98        1.43     15.03 o 
  -1  10   7       78.32       78.42     15.40 o 
   0  10   7       63.64       80.19     15.39 o 
   1  10   7       13.14        7.16     14.67 o 
   2  10   7       88.24       85.94     16.11 o 
   3  10   7       25.99       24.69     16.46 o 
   4  10   7       85.92       89.88     17.55 o 
  -5  11   7       43.59       44.38     23.62 o 
  -4  11   7        9.74       13.24     18.25 o 
  -3  11   7        4.50       10.38     17.89 o 
  -2  11   7        0.37       -1.07     16.46 o 
  -1  11   7       11.24        9.66     16.82 o 
   0  11   7      109.20      123.57     17.91 o 
   1  11   7       30.85       30.78     17.89 o 
   2  11   7        8.89       12.88     18.25 o 
  -2  12   7       56.44       96.65     20.05 o 
  -2 -11   8        4.87        5.72     20.39 o 
  -1 -11   8        5.72        5.01     21.47 o 
  -5 -10   8       10.32        5.01     19.68 o 
  -4 -10   8        0.78       -3.58     20.39 o 
  -3 -10   8       40.22       30.07     21.83 o 
  -2 -10   8        8.20        4.29     18.25 o 
  -1 -10   8        0.17        3.58     26.83 o 
   0 -10   8       32.28       28.27     22.55 o 
   1 -10   8       21.16       19.68     19.68 o 
   2 -10   8       34.53       46.53     24.34 o 
  -7  -9   8       38.17       41.16     24.34 o 
  -6  -9   8       15.07       12.52     22.19 o 
  -5  -9   8        1.24       -8.94     20.75 o 
  -4  -9   8       91.85       85.59     23.64 o 
  -3  -9   8       52.43       37.23     26.49 o 
  -2  -9   8        0.72        2.50     13.60 o 
  -1  -9   8       14.89       10.02     21.11 o 
   0  -9   8       45.33       50.83     22.91 o 
   1  -9   8       24.08       16.46     27.20 o 
   2  -9   8       39.91       30.78     26.13 o 
   3  -9   8       46.08       46.17     24.34 o 
  -8  -8   8        1.17        1.07     22.18 o 
  -7  -8   8       29.45       33.28     15.75 o 
  -6  -8   8       65.36       50.84     21.48 o 
  -5  -8   8        2.84        6.80     17.89 o 
  -4  -8   8        9.07        8.23     21.83 o 
  -3  -8   8      270.48      249.75     25.48 o 
  -2  -8   8       58.07       62.29     13.25 o 
  -1  -8   8       76.19       77.70     17.55 o 
   0  -8   8       50.93       49.40     26.49 o 
   1  -8   8       73.18       57.65     21.13 o 
   2  -8   8       60.64       70.88     14.32 o 
   3  -8   8       33.64       40.08     16.46 o 
   4  -8   8       24.06       24.69     19.32 o 
  -8  -7   8       21.03       13.24     26.84 o 
  -7  -7   8       35.19       22.19     20.40 o 
  -6  -7   8       32.54       22.91     16.82 o 
  -5  -7   8       16.94       18.25     16.82 o 
  -4  -7   8      173.94      164.54     22.94 o 
  -3  -7   8       50.71       45.82     19.69 o 
  -2  -7   8        8.12        5.01     17.17 o 
  -1  -7   8       20.35       20.40     15.03 o 
   0  -7   8       78.48       58.01     20.05 o 
   1  -7   8       24.53       20.76     12.17 o 
   2  -7   8        8.47        8.95     18.61 o 
   3  -7   8       45.50       56.56     18.26 o 
   4  -7   8       33.13       37.94     17.89 o 
   5  -7   8       43.68       38.66     35.08 o 
  -9  -6   8        4.79        5.37     31.13 o 
  -8  -6   8       14.07       15.03     19.32 o 
  -7  -6   8       10.38        8.23     35.78 o 
  -6  -6   8       35.13       23.26     16.46 o 
  -5  -6   8       66.57       65.16     17.19 o 
  -4  -6   8       89.09       97.77     18.62 o 
  -3  -6   8       39.16       46.89     17.18 o 
  -2  -6   8      168.91      164.55     19.00 o 
  -1  -6   8      386.88      343.26     20.85 o 
   0  -6   8      204.02      220.21     20.80 o 
   1  -6   8      136.18      157.67     46.94 o 
   2  -6   8      171.77      173.86     17.92 o 
   3  -6   8       76.22       83.07     29.36 o 
   4  -6   8       87.88       98.84     20.41 o 
   5  -6   8       62.79       65.16     22.91 o 
   6  -6   8      109.89      106.01     23.28 o 
  -9  -5   8        6.56        7.16     25.40 o 
  -8  -5   8       29.34       39.37     25.77 o 
  -7  -5   8       14.72       20.40     21.83 o 
  -6  -5   8       86.50       73.06     22.92 o 
  -5  -5   8      156.17      134.05     21.15 o 
  -4  -5   8       43.53       51.55     19.33 o 
  -3  -5   8      172.61      167.80     21.15 o 
  -2  -5   8       70.52       66.60     16.11 o 
  -1  -5   8      215.62      211.30     22.24 o 
   0  -5   8      166.03      159.54     29.40 o 
   1  -5   8      110.75      117.15     16.48 o 
   2  -5   8       23.94       24.34     13.60 o 
   3  -5   8       44.04       53.33     13.60 o 
   4  -5   8      120.08      122.88     15.40 o 
   5  -5   8       36.67       39.37     18.97 o 
   6  -5   8        9.10        7.51     17.53 o 
 -10  -4   8       79.28       78.41     25.06 o 
  -9  -4   8      143.71      136.87     27.95 o 
  -8  -4   8       99.66      114.25     21.85 o 
  -7  -4   8       53.62       34.72     36.87 o 
  -6  -4   8       77.84       78.42     15.40 o 
  -5  -4   8      109.65      111.77     17.55 o 
  -4  -4   8       99.10       95.64     12.90 o 
  -3  -4   8       64.49       62.66     11.82 o 
  -2  -4   8       88.18       84.53     12.89 o 
  -1  -4   8       78.36       72.34     11.10 o 
   0  -4   8       17.02       17.89     10.74 o 
   1  -4   8        8.31        2.50     10.38 o 
   2  -4   8       51.15       47.61     14.32 o 
   3  -4   8       82.71       89.89     17.91 o 
   4  -4   8       24.15       31.13     25.77 o 
   5  -4   8      314.15      334.56     31.23 o 
   6  -4   8       93.27       95.97     23.64 o 
   7  -4   8      101.77      108.87     18.26 o 
 -10  -3   8        3.43       -5.01     21.82 o 
  -9  -3   8       40.57       35.08     20.04 o 
  -8  -3   8       15.32       11.09     21.11 o 
  -7  -3   8       20.15       26.84     20.04 o 
  -6  -3   8       36.04       46.17     15.39 o 
  -5  -3   8       42.06       44.75     16.11 o 
  -4  -3   8       23.14       15.03      9.66 o 
  -3  -3   8      208.12      190.86     10.40 o 
  -2  -3   8      182.44      200.48     17.57 o 
  -1  -3   8      311.82      287.77     24.43 o 
   0  -3   8      162.35      162.78     23.31 o 
   1  -3   8       89.50       77.37     14.33 o 
   2  -3   8      141.40      121.50     11.47 o 
   3  -3   8       84.23       80.58     17.19 o 
   4  -3   8      159.45      145.16     14.70 o 
   5  -3   8       52.67       51.19     16.11 o 
   6  -3   8       63.86       65.52     19.33 o 
   7  -3   8       34.92       16.11     16.82 o 
  -9  -2   8      127.27      117.86     29.02 o 
  -8  -2   8      169.58      166.32     25.45 o 
  -7  -2   8       93.20       87.03     23.28 o 
  -6  -2   8       95.34       88.47     18.98 o 
  -5  -2   8       49.88       43.68     15.75 o 
  -4  -2   8      289.22      299.52     16.52 o 
  -3  -2   8      141.86      163.10     19.00 o 
  -2  -2   8      191.58      201.96     17.58 o 
  -1  -2   8       20.14       23.26     10.02 o 
   0  -2   8      171.74      158.14     11.12 o 
   1  -2   8      664.13      617.50     35.01 o 
   2  -2   8       64.83       62.30      9.67 o 
   3  -2   8        0.07       -1.43     23.61 o 
   4  -2   8       82.01       84.16     18.26 o 
   5  -2   8       59.92       61.22     17.18 o 
   6  -2   8       99.10      127.14     15.04 o 
   7  -2   8       91.56      116.74     16.47 o 
 -10  -1   8        7.51       11.45     22.18 o 
  -9  -1   8       17.19       18.25     19.68 o 
  -8  -1   8       42.23       37.94     27.56 o 
  -7  -1   8      143.61      154.10     23.29 o 
  -6  -1   8       20.62       19.32     16.82 o 
  -5  -1   8       14.14       20.04     12.17 o 
  -4  -1   8       87.61       82.74      9.31 o 
  -3  -1   8       62.77       54.43     13.25 o 
  -2  -1   8       76.74       68.77     21.13 o 
  -1  -1   8        7.11        4.65     12.52 o 
   0  -1   8       25.80       30.78      8.95 o 
   1  -1   8       93.52       77.73     13.25 o 
   2  -1   8       30.71       32.93     10.74 o 
   3  -1   8       63.90       52.63     14.32 o 
   4  -1   8       14.14       18.25     13.24 o 
   5  -1   8      170.82      143.74     15.77 o 
   6  -1   8      163.46      170.59     14.69 o 
   7  -1   8       14.97        4.29     15.39 o 
 -10   0   8       21.00       13.60     22.54 o 
  -9   0   8       19.40       20.04     12.17 o 
  -8   0   8       86.82       83.44     21.13 o 
  -7   0   8        0.71       -0.36     15.03 o 
  -6   0   8        0.64        3.94     21.82 o 
  -5   0   8      373.17      393.29     20.85 o 
  -4   0   8      155.60      159.54     15.06 o 
  -3   0   8      107.17      104.98     13.26 o 
  -2   0   8      375.31      357.14     22.66 o 
  -1   0   8      333.10      351.53     11.50 o 
   0   0   8      734.79      682.31     39.39 o 
   1   0   8      522.88      446.75     49.00 o 
   2   0   8       89.18       82.02     20.06 o 
   3   0   8      427.78      455.69     47.83 o 
   4   0   8       29.71       34.00     19.68 o 
   5   0   8       17.53       11.09     11.45 o 
   6   0   8        9.97       10.73     12.52 o 
   7   0   8       13.39        1.43     13.95 o 
 -10   1   8        7.54        7.51     22.18 o 
  -9   1   8       17.65       11.09     20.04 o 
  -8   1   8       43.49       49.75     21.48 o 
  -7   1   8      141.57      151.59     26.88 o 
  -6   1   8       19.07       16.46     16.46 o 
  -5   1   8       13.04       18.61     13.24 o 
  -4   1   8       89.16       79.52     14.33 o 
  -3   1   8       61.89       53.71     13.97 o 
  -2   1   8       77.32       63.39     14.68 o 
  -1   1   8        7.19        5.72     12.17 o 
   0   1   8       25.99       30.06     13.24 o 
   1   1   8       91.62       83.10     13.61 o 
   2   1   8       29.16       31.50     14.32 o 
   3   1   8       66.01       59.08     14.68 o 
   4   1   8       15.58       16.46     10.38 o 
   5   1   8      170.66      168.83     12.55 o 
   6   1   8      162.88      168.08     13.62 o 
   7   1   8       13.96       18.96     13.60 o 
 -10   2   8       55.24       63.00     25.42 o 
  -9   2   8      131.89      185.58     42.28 o 
  -8   2   8      168.45      197.14     32.98 o 
  -7   2   8       95.80       93.12     20.77 o 
  -6   2   8       97.64       99.58     20.78 o 
  -5   2   8       47.34       39.74     26.13 o 
  -4   2   8      285.60      291.25     27.29 o 
  -3   2   8      143.32      164.90     18.64 o 
  -2   2   8      194.24      194.79     17.22 o 
  -1   2   8       18.61       17.54     13.60 o 
   0   2   8      169.65      157.78     18.65 o 
   1   2   8      662.62      616.40     39.34 o 
   2   2   8       67.66       56.58     17.55 o 
   3   2   8        0.20        3.94      9.66 o 
   4   2   8       81.51       93.11     11.10 o 
   5   2   8       60.01       44.04     11.81 o 
   6   2   8      101.61      108.52     26.15 o 
   7   2   8       91.78      103.85     14.68 o 
 -10   3   8        3.53       -2.15     17.17 o 
  -9   3   8       40.97       40.80     18.61 o 
  -8   3   8       15.02       11.81     18.61 o 
  -7   3   8       20.22       32.21     18.25 o 
  -6   3   8       34.95       55.12     20.40 o 
  -5   3   8       43.38       47.61     15.75 o 
  -4   3   8       22.60       20.76     11.45 o 
  -3   3   8      202.83      206.27     13.99 o 
  -2   3   8      182.46      189.37     13.99 o 
  -1   3   8      312.80      312.57     27.66 o 
   0   3   8      164.01      157.40     18.64 o 
   1   3   8       88.59       82.74     15.40 o 
   2   3   8      136.70      139.41     10.39 o 
   4   3   8      166.35      166.32     11.83 o 
   5   3   8       51.16       45.82     11.81 o 
   6   3   8       62.72       52.98     13.25 o 
   7   3   8       33.86       30.78     13.96 o 
 -10   4   8       79.44      103.12     19.33 o 
  -9   4   8      143.29      188.46     18.27 o 
  -8   4   8       98.26       74.85     24.00 o 
  -7   4   8       55.22       69.81     13.96 o 
  -6   4   8       79.78       77.71     21.49 o 
  -5   4   8      106.73      102.81     21.49 o 
  -4   4   8      100.19       90.99     15.76 o 
  -3   4   8       66.60       58.01     19.34 o 
  -2   4   8       90.89       84.53     16.48 o 
  -1   4   8       75.24       74.49     12.89 o 
   0   4   8       16.97       22.90      9.66 o 
   1   4   8        9.02        4.65      9.66 o 
   2   4   8       52.29       52.98     10.38 o 
   3   4   8       83.76       84.52     10.74 o 
   4   4   8       22.68       34.00     11.45 o 
   6   4   8       93.71      111.02     13.61 o 
   7   4   8       99.08       80.93     14.68 o 
  -9   5   8        6.65        0.00     18.25 o 
  -7   5   8       13.81       13.24     14.67 o 
  -6   5   8       86.64       75.21     13.61 o 
  -5   5   8      156.55      150.18     12.55 o 
  -4   5   8       45.24       46.89     12.89 o 
  -3   5   8      167.13      160.97     11.11 o 
  -2   5   8       69.08       73.05     10.38 o 
   0   5   8      165.38       82.10     57.36 o 
   1   5   8      108.88       99.23     11.46 o 
   2   5   8       23.12       14.31     10.74 o 
   3   5   8       46.41       45.46     11.81 o 
   4   5   8      119.48      120.37     12.90 o 
   5   5   8       37.44       42.95     12.88 o 
   6   5   8        9.35        6.08     13.24 o 
  -9   6   8        4.78       17.17     19.68 o 
  -8   6   8       14.45       11.45     17.53 o 
  -7   6   8       10.27       13.60     15.74 o 
  -4   6   8       88.29       95.27     12.53 o 
  -3   6   8       39.50       35.79     11.10 o 
  -2   6   8      171.09      176.03     11.47 o 
  -1   6   8      393.89      379.96     13.30 o 
   0   6   8      205.31      203.71     11.84 o 
   1   6   8      135.41       68.08     49.81 o 
   2   6   8      167.53      175.64     12.90 o 
   3   6   8       78.47       86.66     12.53 o 
   4   6   8       88.25      105.28     13.61 o 
   5   6   8       61.26       74.82     13.96 o 
   6   6   8      108.36       99.21     15.04 o 
  -8   7   8       20.83       13.60     18.61 o 
  -7   7   8       34.69       42.95     16.46 o 
  -6   7   8       32.88       28.27     15.39 o 
  -5   7   8       17.13       12.88     13.96 o 
  -4   7   8      173.01      177.44     13.98 o 
  -3   7   8       48.41       49.40     12.53 o 
  -2   7   8        7.68        1.79     11.45 o 
  -1   7   8       20.93       31.85     11.45 o 
   0   7   8       78.25       73.77     12.18 o 
   2   7   8        9.07        9.30     12.17 o 
   3   7   8       46.19       53.33     13.96 o 
   4   7   8       31.39       32.21     14.32 o 
   5   7   8       43.80       37.22     14.32 o 
  -8   8   8        0.82        5.72     19.32 o 
  -7   8   8       28.59       42.23     17.89 o 
  -5   8   8        2.97        6.80     30.05 o 
  -4   8   8        8.81       12.52     27.55 o 
  -3   8   8      271.16      282.04     15.07 o 
  -2   8   8       58.81       61.93     13.25 o 
  -1   8   8       76.89       89.88     12.89 o 
   0   8   8       52.66       52.62     12.89 o 
   1   8   8       72.49       70.89     13.61 o 
   2   8   8       60.27       74.82     14.32 o 
   3   8   8       33.47       37.94     14.32 o 
   4   8   8       24.33       23.98     15.03 o 
   5   8   8       13.37       -3.22     21.83 o 
  -7   9   8       37.60       37.22     19.68 o 
  -6   9   8       15.03       16.82     18.25 o 
  -5   9   8        1.62        7.87     16.46 o 
  -4   9   8       91.44      102.78     16.12 o 
  -3   9   8       52.94       32.22     15.03 o 
  -2   9   8        0.81        8.94     28.62 o 
  -1   9   8       14.87       22.54     14.67 o 
   0   9   8       45.21       54.41     14.32 o 
   1   9   8       22.98       27.56     14.67 o 
   2   9   8       41.00       38.30     15.03 o 
   3   9   8       44.73       64.07     16.11 o 
   4   9   8       39.38       17.90     40.09 o 
  -4  10   8        0.64        9.30     17.53 o 
  -3  10   8       40.45       47.60     16.46 o 
  -2  10   8        7.97       11.09     15.74 o 
   0  10   8       31.94       26.13     16.46 o 
   1  10   8       21.45       28.27     16.10 o 
   2  10   8       35.13       43.66     16.82 o 
  -2  11   8        4.47        4.29     18.25 o 
  -1  11   8        5.44       -0.36     17.89 o 
   0  11   8        4.09        6.08     13.60 o 
  -2 -10   9        8.36       -1.79     18.25 o 
  -1 -10   9       53.90       32.22     21.48 o 
  -5  -9   9       44.07       32.21     21.48 o 
  -4  -9   9       45.76       49.04     22.19 o 
  -3  -9   9       39.79       34.72     18.25 o 
  -2  -9   9        0.92        1.79     19.68 o 
  -1  -9   9        3.86        3.58     25.40 o 
   0  -9   9        8.14        6.08     20.75 o 
   1  -9   9       70.75       66.59     21.12 o 
  -6  -8   9        7.01        7.16     19.68 o 
  -5  -8   9        8.71        2.86     21.47 o 
  -4  -8   9      169.41      154.11     22.58 o 
  -3  -8   9       66.48       49.41     23.27 o 
  -2  -8   9       26.01       17.89     21.47 o 
  -1  -8   9       25.80       27.91     18.61 o 
   0  -8   9       54.29       61.57     14.32 o 
   1  -8   9       44.82       36.51     15.75 o 
   2  -8   9       17.55       16.10     17.53 o 
   3  -8   9       72.07       78.77     20.41 o 
  -7  -7   9       24.13       31.13     20.76 o 
  -6  -7   9        8.62        2.50     17.53 o 
  -5  -7   9       72.75       72.68     26.14 o 
  -4  -7   9       61.03       47.97     17.54 o 
  -3  -7   9       28.67       20.76     16.46 o 
  -2  -7   9        0.35        1.07     15.74 o 
  -1  -7   9       10.18        4.29     12.88 o 
   0  -7   9        4.34        4.65     21.47 o 
   1  -7   9        7.56       12.17     20.04 o 
   2  -7   9        9.54        7.16     12.88 o 
   3  -7   9       17.28        9.30     16.82 o 
   4  -7   9       23.14       25.41     18.25 o 
  -8  -6   9       27.36       31.13     24.34 o 
  -7  -6   9        5.27      -13.60     21.47 o 
  -6  -6   9        2.51        2.50     16.46 o 
  -5  -6   9       28.33       23.98     18.61 o 
  -4  -6   9        0.19        4.65     11.81 o 
  -3  -6   9       13.18       11.81     11.09 o 
  -2  -6   9       46.75       57.63     13.60 o 
  -1  -6   9       39.18       43.31     12.17 o 
   0  -6   9       29.48       31.85     13.24 o 
   1  -6   9       80.94       83.79     13.61 o 
   2  -6   9      204.45      207.24     23.66 o 
   3  -6   9      220.83      220.53     46.26 o 
   4  -6   9      179.74      200.71     34.77 o 
  -9  -5   9       21.95       15.39     23.62 o 
  -8  -5   9       14.60       11.81     19.68 o 
  -7  -5   9       11.00        9.30     33.63 o 
  -6  -5   9       24.65       22.90     20.76 o 
  -5  -5   9       42.02       35.79     15.39 o 
  -4  -5   9       60.47       64.80     17.18 o 
  -3  -5   9       41.43       39.02     11.81 o 
  -2  -5   9       76.01       68.75     13.61 o 
  -1  -5   9       49.68       51.55     12.53 o 
   0  -5   9      189.30      177.48     34.06 o 
   1  -5   9       20.37       24.33     11.81 o 
   2  -5   9        1.56        1.43     13.60 o 
   3  -5   9       26.28       28.63     15.39 o 
   4  -5   9       71.61       53.35     17.19 o 
   5  -5   9       17.84       10.38     31.49 o 
  -9  -4   9       30.88       27.56     15.75 o 
  -8  -4   9       79.84       85.58     23.27 o 
  -7  -4   9       73.78       69.82     23.27 o 
  -6  -4   9      202.50      207.25     26.89 o 
  -5  -4   9      101.74      110.32     21.85 o 
  -4  -4   9       55.94       58.71     11.81 o 
  -3  -4   9       95.67      106.74     16.12 o 
  -2  -4   9       37.10       36.51     13.60 o 
  -1  -4   9      129.24      130.79     12.18 o 
   0  -4   9       38.68       34.72     11.10 o 
   1  -4   9       32.70       27.56     12.17 o 
   2  -4   9       68.64       49.41     13.96 o 
   3  -4   9        2.46        1.79     14.67 o 
   4  -4   9      134.70      136.15     23.65 o 
   5  -4   9      138.53      137.58     26.15 o 
  -9  -3   9       12.08        5.37     19.68 o 
  -8  -3   9        5.31        2.15     34.35 o 
  -7  -3   9       18.81       15.75     23.98 o 
  -6  -3   9      109.45      102.09     17.55 o 
  -5  -3   9        2.85        5.37     28.26 o 
  -4  -3   9       11.86       15.39     20.75 o 
  -3  -3   9       37.32       37.94     12.17 o 
  -2  -3   9      224.76      237.50     20.45 o 
  -1  -3   9      263.61      275.65     18.66 o 
   0  -3   9      173.18      166.71     16.13 o 
   1  -3   9      213.33      190.45     25.47 o 
   2  -3   9       35.57       40.80     14.32 o 
   3  -3   9      145.74      125.78     17.56 o 
   4  -3   9       66.31       56.21     24.70 o 
   5  -3   9       36.65       24.70     20.04 o 
   6  -3   9        5.03        4.29     18.96 o 
 -10  -2   9        0.01       -5.01     23.97 o 
  -9  -2   9      114.67       52.30     53.37 o 
  -8  -2   9       68.89       70.17     30.07 o 
  -7  -2   9       60.46       63.01     21.84 o 
  -6  -2   9      136.56      151.21     23.29 o 
  -5  -2   9      171.70      160.61     15.42 o 
  -4  -2   9      104.22      109.26     18.63 o 
  -3  -2   9       49.72       49.04     13.96 o 
  -2  -2   9       40.36       44.39     17.18 o 
  -1  -2   9       70.01       69.47     18.26 o 
   0  -2   9      343.38      320.48     37.36 o 
   1  -2   9       47.36       44.03     11.81 o 
   2  -2   9       14.67        9.66     11.81 o 
   3  -2   9      105.79       84.18     14.69 o 
   4  -2   9       43.14       47.96     16.11 o 
   5  -2   9        2.50        2.50     16.10 o 
   6  -2   9       61.40       56.92     15.75 o 
 -10  -1   9       23.57        6.80     31.49 o 
  -9  -1   9       19.65       15.75     30.42 o 
  -8  -1   9       61.13       55.13     21.12 o 
  -7  -1   9       22.73       22.90     12.17 o 
  -6  -1   9        0.96        2.86     16.82 o 
  -5  -1   9       73.07       69.83     16.47 o 
  -4  -1   9       27.60       23.26     16.82 o 
  -3  -1   9       21.42       27.56     20.76 o 
  -2  -1   9       90.82       78.44     20.06 o 
  -1  -1   9      401.39      403.08     42.43 o 
   0  -1   9       34.81       30.42     10.74 o 
   1  -1   9      110.95       81.68     18.27 o 
   2  -1   9        6.62        6.80     22.90 o 
   3  -1   9       34.09       37.58     25.05 o 
   4  -1   9       13.63       13.96     26.12 o 
   5  -1   9       46.56       43.31     24.34 o 
   6  -1   9        5.70        6.80     14.67 o 
 -10   0   9        5.28        4.65     23.97 o 
  -9   0   9      102.32      120.69     17.91 o 
  -8   0   9       12.81       19.68     26.48 o 
  -7   0   9       23.21       19.32     23.98 o 
  -6   0   9        0.47        1.43     17.89 o 
  -5   0   9       21.98       17.18     10.38 o 
  -4   0   9        0.92        2.86     16.82 o 
  -3   0   9       21.65       14.31     10.02 o 
  -2   0   9      100.26       94.57     16.48 o 
  -1   0   9       92.82       95.28     24.72 o 
   0   0   9      437.25      426.62     24.10 o 
   1   0   9      180.21      173.90     22.23 o 
   2   0   9       52.28       51.19     21.48 o 
   3   0   9      161.07      129.03     31.18 o 
   4   0   9      183.34      160.96     23.30 o 
   5   0   9       95.05       77.71     13.61 o 
   6   0   9      113.82      115.69     14.69 o 
 -10   1   9       23.26       27.91     50.46 o 
  -9   1   9       21.31       18.25     21.11 o 
  -8   1   9       60.02       60.14     21.48 o 
  -7   1   9       22.30       24.69     18.97 o 
  -6   1   9        0.87        3.22     17.17 o 
  -5   1   9       72.20       69.83     14.68 o 
  -4   1   9       27.38       23.98     15.39 o 
  -3   1   9       19.53       23.62     14.67 o 
  -2   1   9       94.24       81.67     17.19 o 
  -1   1   9      400.74      372.16     15.82 o 
   0   1   9       34.06       31.50     13.96 o 
   1   1   9      113.21       93.86     20.78 o 
   2   1   9        6.51        2.50     12.88 o 
   3   1   9       34.26       21.12     17.18 o 
   4   1   9       13.85       12.52     11.81 o 
   5   1   9       46.15       52.26     12.89 o 
   6   1   9        6.48       -1.43     14.31 o 
 -10   2   9        0.07        8.94     22.90 o 
  -9   2   9      114.22      131.10     52.29 o 
  -8   2   9       70.48       97.03     48.69 o 
  -7   2   9       60.44       71.24     24.70 o 
  -6   2   9      137.94      158.03     25.80 o 
  -5   2   9      169.48      167.41     19.36 o 
  -4   2   9      104.95      106.75     17.91 o 
  -3   2   9       48.29       44.03     13.96 o 
  -2   2   9       40.84       45.10     21.48 o 
  -1   2   9       67.05       66.60     24.71 o 
   0   2   9      343.98      322.27     21.92 o 
   1   2   9       47.35       49.04     13.60 o 
   2   2   9       14.91        9.66     13.96 o 
   3   2   9      105.67       86.33     11.82 o 
   4   2   9       44.57       48.32     12.17 o 
   5   2   9        2.83        1.07     12.88 o 
   6   2   9       60.30       46.90     14.68 o 
  -9   3   9       11.67        1.79     24.33 o 
  -8   3   9        5.30        2.86     21.83 o 
  -7   3   9       18.76       13.96     18.61 o 
  -6   3   9      108.51      104.96     20.42 o 
  -5   3   9        2.33        0.72     18.60 o 
  -4   3   9       12.09       12.17     13.96 o 
  -3   3   9       39.73       39.02     18.61 o 
  -2   3   9      225.50      222.43     21.53 o 
  -1   3   9      256.75      259.84     26.56 o 
   0   3   9      178.27      170.31     34.06 o 
   1   3   9      218.05      208.04     19.01 o 
   3   3   9      144.42      135.81     12.18 o 
   5   3   9       37.15       35.79     13.24 o 
   6   3   9        4.84       -1.07     14.31 o 
  -9   4   9       31.61       37.94     18.25 o 
  -8   4   9       80.69       80.21     16.83 o 
  -7   4   9       74.23       54.78     32.58 o 
  -6   4   9      199.94      207.61     34.06 o 
  -5   4   9       99.53      110.32     24.36 o 
  -4   4   9       54.84       52.98     20.76 o 
  -3   4   9       94.91       87.75     21.85 o 
  -2   4   9       38.22       45.46     18.25 o 
  -1   4   9      131.33      126.13     14.33 o 
   0   4   9       40.27       37.58     11.45 o 
   1   4   9       31.09       28.63     11.09 o 
   2   4   9       66.56       58.00     12.17 o 
   3   4   9        2.75        2.86     12.16 o 
   4   4   9      136.22      131.13     13.97 o 
   5   4   9      137.28      141.87     14.69 o 
  -9   5   9       21.30       28.63     19.32 o 
  -8   5   9       15.13       19.32     17.18 o 
  -7   5   9       11.20        3.58     16.10 o 
  -6   5   9       23.88       18.61     14.31 o 
  -5   5   9       43.40       40.09     13.60 o 
  -4   5   9       59.43       47.62     10.02 o 
  -3   5   9       40.95       33.29     16.11 o 
  -2   5   9       78.16       70.54     11.82 o 
   0   5   9      187.27       86.77     62.74 o 
   1   5   9       20.23       26.48     12.17 o 
   2   5   9        1.64        1.07     12.16 o 
   3   5   9       26.72       35.79     13.24 o 
   4   5   9       70.90       67.67     14.32 o 
   5   5   9       18.26       22.19     15.03 o 
  -8   6   9       27.65       40.08     18.61 o 
  -7   6   9        4.87       -0.36     16.82 o 
  -6   6   9        2.45       -1.43     15.38 o 
  -5   6   9       28.04       29.35     13.96 o 
  -4   6   9        0.17        0.72     12.88 o 
  -3   6   9       13.78        9.66     11.81 o 
  -2   6   9       47.32       53.69     12.17 o 
  -1   6   9       37.64       39.37     12.17 o 
   0   6   9       28.73       25.77     12.17 o 
   1   6   9       81.99       75.92     12.89 o 
   2   6   9      206.18      209.04     15.06 o 
   4   6   9      172.93      163.43     16.13 o 
   5   6   9       90.63       89.16     20.05 o 
  -7   7   9       24.43       27.91     18.61 o 
  -6   7   9        8.55       21.83     32.56 o 
  -5   7   9       72.81       62.30     30.79 o 
  -4   7   9       59.95       57.64     14.68 o 
  -3   7   9       29.51       23.98     13.96 o 
  -2   7   9        0.50       -6.80     12.52 o 
  -1   7   9       10.69        7.51     12.52 o 
   0   7   9        3.86       -0.36     13.24 o 
   2   7   9        9.70       14.31     14.31 o 
   3   7   9       17.14       13.96     15.03 o 
   4   7   9       23.81       21.11     16.10 o 
  -6   8   9        7.70        6.08     17.89 o 
  -5   8   9        9.20       15.39     16.10 o 
  -4   8   9      169.46      169.88     16.49 o 
  -3   8   9       67.54       55.85     14.68 o 
  -2   8   9       24.99       24.33     28.27 o 
  -1   8   9       26.11       37.58     13.96 o 
   0   8   9       54.97       68.02     14.32 o 
   1   8   9       43.46       39.73     15.03 o 
   2   8   9       18.83        8.23     15.39 o 
   3   8   9       70.88       83.06     16.47 o 
  -5   9   9       44.14       42.59     18.25 o 
  -4   9   9       46.28       47.96     17.54 o 
  -3   9   9       39.55       42.23     16.82 o 
  -2   9   9        1.03        0.36     15.38 o 
  -1   9   9        4.27        4.29     15.03 o 
   0   9   9        7.46       12.88     15.74 o 
   1   9   9       70.16       69.10     16.47 o 
   2   9   9       26.40       13.96     18.97 o 
  -2  10   9        9.11       17.53     17.17 o 
  -4  -8  10       36.87       36.15     15.39 o 
  -3  -8  10       18.66       15.03     15.39 o 
  -2  -8  10       61.65       48.69     18.97 o 
  -1  -8  10       65.47       62.65     16.11 o 
   0  -8  10       14.64       16.46     16.82 o 
  -6  -7  10       21.00        5.73     15.75 o 
  -5  -7  10       85.43       60.16     31.15 o 
  -4  -7  10       22.08       26.12     19.32 o 
  -3  -7  10        3.29        5.72     12.52 o 
  -2  -7  10        8.18        3.94     13.60 o 
  -1  -7  10        4.65       -3.94     14.31 o 
   0  -7  10        5.53        5.72     13.24 o 
   1  -7  10        6.49        7.87     15.03 o 
   2  -7  10        6.64        7.51     16.10 o 
  -7  -6  10        3.24        0.36     15.74 o 
  -6  -6  10       36.27       48.32     22.55 o 
  -5  -6  10       13.73       16.82     13.96 o 
  -4  -6  10       26.87       23.26     13.60 o 
  -3  -6  10        0.09        2.15     14.31 o 
  -2  -6  10        0.50       -3.58     13.60 o 
  -1  -6  10       10.97       11.09     14.31 o 
   0  -6  10       14.42       10.02     13.60 o 
   1  -6  10       62.84       54.77     27.92 o 
   2  -6  10       37.25       40.80     30.06 o 
   3  -6  10       69.68       88.43     30.79 o 
  -7  -5  10       21.74       22.19     26.48 o 
  -6  -5  10       12.23        9.30     21.83 o 
  -5  -5  10       53.38       44.39     23.63 o 
  -4  -5  10       14.81       15.03     13.24 o 
  -3  -5  10       17.30       19.68     16.46 o 
  -2  -5  10       77.14       74.48     16.83 o 
   0  -5  10       39.52       32.57     13.24 o 
   1  -5  10        6.37       10.38     13.60 o 
   2  -5  10      157.48      154.09     25.80 o 
   3  -5  10      114.48      106.02     22.92 o 
   4  -5  10       15.99       22.90     26.48 o 
  -8  -4  10        2.59        4.65     24.69 o 
  -7  -4  10        3.05       -4.29     13.95 o 
  -6  -4  10      127.70      116.07     30.09 o 
  -5  -4  10       36.97       44.02     21.47 o 
  -4  -4  10       22.23       21.47     20.40 o 
  -3  -4  10      101.15       81.66     13.61 o 
  -2  -4  10      168.28      165.60     16.49 o 
  -1  -4  10       70.52       69.82     23.63 o 
   0  -4  10      186.40      174.59     20.43 o 
   1  -4  10       61.04       46.90     14.32 o 
   2  -4  10       12.49        8.95     17.18 o 
   3  -4  10        9.08        3.22     20.39 o 
   4  -4  10      160.82      144.41     24.37 o 
  -8  -3  10       50.24       27.20     24.70 o 
  -7  -3  10       21.50       25.41     22.90 o 
  -6  -3  10       32.81       29.35     27.20 o 
  -5  -3  10        0.07       -5.37     20.75 o 
  -4  -3  10       12.10        4.65     28.63 o 
  -3  -3  10       42.39       47.61     22.19 o 
  -2  -3  10        8.89        2.15     15.03 o 
  -1  -3  10      121.38      120.73     13.61 o 
   0  -3  10       46.26       41.88     13.24 o 
   1  -3  10       81.31       88.09     15.40 o 
   2  -3  10       92.97       75.92     19.70 o 
   3  -3  10      162.71      132.96     23.29 o 
   4  -3  10      113.32      125.72     21.85 o 
  -9  -2  10        1.55       -2.86     24.33 o 
  -8  -2  10       11.92       13.95     14.67 o 
  -7  -2  10       29.60       27.20     24.34 o 
  -6  -2  10       41.76       51.90     23.62 o 
  -5  -2  10       25.85       23.98     20.04 o 
  -4  -2  10       55.65       61.93     22.91 o 
  -3  -2  10      216.18      213.76     19.73 o 
  -2  -2  10       97.71       95.27     31.16 o 
  -1  -2  10      228.78      217.73     33.36 o 
   0  -2  10       57.00       45.82     26.13 o 
   1  -2  10       26.68       22.90     17.54 o 
   2  -2  10       78.96       66.24     18.98 o 
   3  -2  10       57.94       46.90     26.85 o 
   4  -2  10        0.37        2.50     15.38 o 
   5  -2  10       12.01        5.37     21.11 o 
  -9  -1  10       94.14       78.42     28.29 o 
  -8  -1  10      113.54      107.10     32.24 o 
  -7  -1  10       58.79       52.27     26.13 o 
  -6  -1  10       86.03      113.88     28.65 o 
  -5  -1  10       88.38      102.06     20.41 o 
  -4  -1  10       16.59       19.68     21.47 o 
  -3  -1  10       15.36       24.33     18.25 o 
  -2  -1  10      144.83      141.20     25.80 o 
  -1  -1  10        5.27        8.94     20.75 o 
   0  -1  10       26.26       13.60     18.61 o 
   1  -1  10       25.10       17.54     19.33 o 
   2  -1  10       95.47       82.73     25.07 o 
   3  -1  10        7.03        5.01     22.54 o 
   4  -1  10       35.56       28.63     20.76 o 
   5  -1  10        0.95        1.79     14.31 o 
  -9   0  10        5.42        3.22     42.22 o 
  -8   0  10        1.85        3.58     25.40 o 
  -7   0  10        0.20        1.43     15.38 o 
  -6   0  10        0.30        1.43     19.32 o 
  -5   0  10        6.06        6.80     17.89 o 
  -4   0  10        5.31       12.88     17.89 o 
  -3   0  10       18.98       29.34     24.33 o 
  -2   0  10       14.38       20.75     18.25 o 
  -1   0  10       38.13       35.79     19.33 o 
   0   0  10       23.97       19.32     17.54 o 
   1   0  10        0.60        5.01     15.74 o 
   2   0  10       17.17       22.19     16.10 o 
   3   0  10        9.94        3.94     26.12 o 
   4   0  10       10.20        7.51     19.32 o 
   5   0  10      138.89      120.02     15.05 o 
  -9   1  10       92.55       94.54     39.75 o 
  -8   1  10      115.49      121.07     30.09 o 
  -7   1  10       59.32       63.72     18.26 o 
  -6   1  10       86.75      108.51     28.65 o 
  -5   1  10       86.22      102.06     29.37 o 
  -4   1  10       15.92       22.90     16.46 o 
  -3   1  10       15.34       21.83     22.19 o 
  -2   1  10      146.13      139.41     25.09 o 
  -1   1  10        5.49        4.65     17.53 o 
   0   1  10       27.69       22.55     20.04 o 
   1   1  10       25.65       18.25     13.96 o 
   2   1  10       93.22       69.48     26.50 o 
   3   1  10        7.59        3.94     15.39 o 
   4   1  10       36.00       30.78     13.60 o 
   5   1  10        0.79      -12.16     14.67 o 
  -9   2  10        1.36        1.43     32.92 o 
  -8   2  10       11.60       20.40     25.76 o 
  -7   2  10       28.96       36.50     27.20 o 
  -6   2  10       41.97       52.26     27.92 o 
  -5   2  10       23.63       26.12     20.76 o 
  -4   2  10       56.14       58.71     14.68 o 
  -3   2  10      217.54      218.42     33.00 o 
  -2   2  10      100.43       82.02     31.16 o 
  -1   2  10      224.81      209.11     21.88 o 
   0   2  10       53.24       52.27     21.84 o 
   1   2  10       28.39       23.62     12.53 o 
   2   2  10       81.39       49.77     20.77 o 
   3   2  10       57.88       54.77     13.25 o 
   4   2  10        0.31        1.79     13.60 o 
   5   2  10       12.60       15.39     14.67 o 
  -8   3  10       50.30       46.18     25.06 o 
  -7   3  10       22.57       28.27     21.83 o 
  -6   3  10       33.03       29.71     23.62 o 
  -5   3  10        0.10        5.01     17.89 o 
  -4   3  10       12.08       10.73     20.04 o 
  -3   3  10       42.26       45.46     18.97 o 
  -2   3  10        9.98       12.17     21.47 o 
  -1   3  10      123.83      131.84     26.51 o 
   0   3  10       46.01       45.82     20.40 o 
   1   3  10       81.12       82.00     18.26 o 
   2   3  10       91.49       89.17     13.61 o 
   3   3  10      165.56      121.13     13.98 o 
   4   3  10      112.13      120.70     15.40 o 
  -8   4  10        2.75        5.72     18.25 o 
  -7   4  10        3.27        1.43     27.19 o 
  -6   4  10      126.35      111.77     32.96 o 
  -5   4  10       38.36       32.57     23.62 o 
  -4   4  10       22.35       18.61     26.84 o 
  -3   4  10       98.78      101.72     22.56 o 
  -2   4  10      165.74      153.41     13.26 o 
  -1   4  10       67.21       56.21     17.54 o 
   0   4  10      188.24      199.69     13.98 o 
   1   4  10       64.09       44.75     13.25 o 
   2   4  10       13.28       13.96     13.60 o 
   3   4  10        8.60       -2.86     14.31 o 
   4   4  10      159.08      145.84     16.48 o 
  -7   5  10       22.13       34.35     35.43 o 
  -6   5  10       11.96       11.81     15.74 o 
  -5   5  10       55.67       41.88     18.26 o 
  -4   5  10       14.80       14.31     15.03 o 
  -3   5  10       17.52       12.88     13.24 o 
  -2   5  10       76.89       69.11     13.25 o 
  -1   5  10       87.58       72.34     14.32 o 
   0   5  10       41.78       31.86     13.60 o 
   1   5  10        6.82        6.44     13.95 o 
   3   5  10      114.44      118.92     15.76 o 
  -7   6  10        3.33        7.51     18.60 o 
  -6   6  10       36.31       62.99     17.54 o 
  -5   6  10       13.45       13.96     15.74 o 
  -4   6  10       26.02       14.31     15.03 o 
  -3   6  10        0.09       -1.79     13.60 o 
  -2   6  10        0.46        3.58     13.24 o 
  -1   6  10       10.76        6.08     13.60 o 
   1   6  10       61.76       52.63     14.68 o 
   2   6  10       38.02       44.38     15.75 o 
   3   6  10       68.80       79.84     16.47 o 
  -6   7  10       21.46       34.35     17.89 o 
  -5   7  10       87.50       95.97     17.55 o 
  -4   7  10       21.11       30.06     15.75 o 
  -3   7  10        3.25       -8.94     29.34 o 
  -2   7  10        7.95        6.80     14.31 o 
  -1   7  10        4.76        5.72     14.31 o 
   0   7  10        5.47        4.65     14.67 o 
   2   7  10        6.44        7.51     16.10 o 
  -4   8  10       35.32       32.21     17.18 o 
  -3   8  10       19.19        7.51     16.46 o 
  -2   8  10       61.81       54.41     16.11 o 
  -1   8  10       65.65       59.07     16.11 o 
   0   8  10       15.02       20.40     16.10 o 
  -5  -6  11       33.33       27.20     25.77 o 
  -4  -6  11       16.08       15.74     14.67 o 
  -3  -6  11       10.27        6.80     16.10 o 
  -2  -6  11       10.83        9.66     15.39 o 
  -1  -6  11       29.40       24.69     25.05 o 
   0  -6  11        4.81        0.36     16.10 o 
  -6  -5  11       22.76       33.28     25.41 o 
  -5  -5  11       76.61       77.70     30.79 o 
  -4  -5  11       15.14       17.18     24.33 o 
  -3  -5  11       51.04       47.97     15.03 o 
  -2  -5  11       70.73       56.21     16.83 o 
  -1  -5  11       13.61       12.52     16.10 o 
   0  -5  11        8.93        5.01     15.39 o 
   1  -5  11       36.00       28.99     27.56 o 
  -6  -4  11       26.11       23.26     26.48 o 
  -5  -4  11       17.68       17.89     26.48 o 
  -4  -4  11        5.07        9.30     28.98 o 
  -3  -4  11       49.34       50.83     24.34 o 
  -2  -4  11        9.32        6.44     23.26 o 
  -1  -4  11       58.20       44.03     15.39 o 
   0  -4  11       36.28       32.21     15.39 o 
   1  -4  11       85.07       72.69     17.90 o 
   2  -4  11      122.35       99.22     29.37 o 
  -7  -3  11        7.03        2.50     37.57 o 
  -6  -3  11       28.41       27.20     23.98 o 
  -5  -3  11       11.79       11.09     15.03 o 
  -4  -3  11        5.17        8.94     31.13 o 
  -3  -3  11        5.73        9.66     21.83 o 
  -2  -3  11       11.67       13.60     22.18 o 
  -1  -3  11       21.34       21.47     22.90 o 
   0  -3  11        1.37        2.86     17.17 o 
   1  -3  11       19.19       12.17     15.75 o 
   2  -3  11       19.77       25.41     23.26 o 
   3  -3  11       34.43       36.50     26.13 o 
  -7  -2  11        1.84        4.29     25.76 o 
  -6  -2  11       49.63       51.19     29.71 o 
  -5  -2  11       20.39       34.35     23.26 o 
  -4  -2  11        0.59        2.50     22.18 o 
  -3  -2  11       23.50       23.26     14.67 o 
  -2  -2  11       99.62      106.01     29.01 o 
  -1  -2  11       60.26       50.48     27.92 o 
   0  -2  11       97.85       78.07     25.79 o 
   1  -2  11       82.99       63.38     27.93 o 
   2  -2  11       79.29       57.29     29.72 o 
   3  -2  11       29.42       27.20     17.18 o 
  -7  -1  11       70.22       98.46     31.51 o 
  -6  -1  11       60.45       68.38     26.13 o 
  -5  -1  11       30.88       31.14     24.34 o 
  -4  -1  11       88.15       90.24     30.44 o 
  -3  -1  11      172.06      187.46     49.10 o 
  -2  -1  11        1.80        4.65     19.32 o 
  -1  -1  11       26.21       22.55     20.40 o 
   0  -1  11       20.52       18.97     20.40 o 
   1  -1  11       47.73       46.89     31.50 o 
   2  -1  11       17.28       20.04     34.35 o 
   3  -1  11       19.73       20.40     18.61 o 
  -7   0  11       79.13       75.91     30.43 o 
  -6   0  11       13.09        1.43     15.74 o 
  -5   0  11       24.07       15.75     24.69 o 
  -4   0  11        6.03        8.59     16.82 o 
  -3   0  11       35.27       43.31     14.67 o 
  -2   0  11       27.95       30.06     14.32 o 
  -1   0  11       22.65       15.75     15.39 o 
   0   0  11       10.56        8.95     12.88 o 
   1   0  11       59.55       46.90     23.63 o 
   2   0  11       98.61       66.97     20.06 o 
   3   0  11        2.55        7.51     17.17 o 
  -7   1  11       70.03       99.17     30.07 o 
  -6   1  11       62.15       76.61     25.78 o 
  -5   1  11       31.45       34.72     19.68 o 
  -4   1  11       87.52       84.51     33.66 o 
  -3   1  11      169.25      165.23     30.47 o 
  -2   1  11        2.08        3.22     22.54 o 
  -1   1  11       28.13       26.48     28.27 o 
   0   1  11       20.32       22.90     25.41 o 
   1   1  11       47.58       47.61     31.86 o 
   2   1  11       16.67       10.02     18.25 o 
   3   1  11       20.23       10.02     20.04 o 
  -7   2  11        1.78        1.43     21.47 o 
  -6   2  11       49.87       47.61     36.51 o 
  -5   2  11       20.01       18.97     25.05 o 
  -4   2  11        0.60        2.86     17.89 o 
  -3   2  11       24.26       22.55     22.19 o 
  -2   2  11       96.17       97.41     30.08 o 
  -1   2  11       61.53       53.70     29.36 o 
   0   2  11       99.24       82.01     21.85 o 
   1   2  11       86.08       67.68     28.65 o 
   2   2  11       78.12       63.02     19.33 o 
   3   2  11       29.69       30.42     15.03 o 
  -7   3  11        6.84       12.52     23.26 o 
  -6   3  11       28.39       26.84     25.41 o 
  -5   3  11       11.82       10.02     24.69 o 
  -4   3  11        5.01        6.08     27.19 o 
  -3   3  11        5.54        8.23     23.61 o 
  -2   3  11       11.99       13.24     22.18 o 
  -1   3  11       21.79       20.40     26.84 o 
   0   3  11        1.25       -0.72     17.89 o 
   1   3  11       19.53       23.98     14.31 o 
   2   3  11       18.83       16.46     15.39 o 
  -6   4  11       25.64       20.40     23.62 o 
  -5   4  11       18.14       17.18     30.77 o 
  -4   4  11        5.34        5.37     24.33 o 
  -3   4  11       49.11       45.46     25.41 o 
  -2   4  11        8.65       13.24     17.89 o 
  -1   4  11       57.70       44.39     21.12 o 
   0   4  11       35.37       35.07     15.03 o 
   2   4  11      124.40      121.43     16.12 o 
  -6   5  11       23.79       23.98     17.89 o 
  -5   5  11       76.88       70.89     20.77 o 
  -4   5  11       14.25       19.32     18.25 o 
  -3   5  11       50.92       56.91     15.03 o 
  -2   5  11       70.45       66.23     15.04 o 
  -1   5  11       13.71       15.39     14.67 o 
   0   5  11        9.43       13.24     15.39 o 
   1   5  11       34.81       36.51     16.11 o 
  -5   6  11       34.16       24.34     17.89 o 
  -4   6  11       15.82       11.45     16.82 o 
  -3   6  11       10.19        5.72     15.74 o 
  -2   6  11       10.57       21.11     15.39 o 
  -1   6  11       29.40       33.64     15.75 o 
   0   6  11        5.17        4.29     16.10 o 
  -4  -3  12        0.43       -0.72     29.34 o 
  -3  -3  12       21.81       22.90     26.48 o 
  -2  -3  12       42.57       37.94     27.56 o 
  -1  -3  12        3.61        6.44     34.35 o 
  -5  -2  12       28.69       29.70     27.20 o 
  -4  -2  12       35.18       48.32     45.81 o 
  -3  -2  12       54.91       52.62     26.13 o 
  -2  -2  12        6.30        8.23     24.69 o 
  -1  -2  12        2.47        3.58     24.69 o 
   0  -2  12       15.26        7.51     24.33 o 
  -5  -1  12       10.79       14.31     26.48 o 
  -4  -1  12       48.02       49.40     22.55 o 
  -3  -1  12       56.79       41.17     28.64 o 
  -2  -1  12       51.39       43.31     25.77 o 
  -1  -1  12       63.99       63.37     26.13 o 
   0  -1  12       88.98       71.62     33.30 o 
  -5   0  12       46.67       39.37     18.25 o 
  -4   0  12       52.26       61.21     26.85 o 
  -3   0  12       15.29       10.02     26.12 o 
  -2   0  12        8.25        5.72     20.04 o 
  -1   0  12       16.34       12.88     24.33 o 
   0   0  12        4.28        3.22     27.19 o 
  -5   1  12       10.58       18.61     23.26 o 
  -4   1  12       48.41       45.82     27.20 o 
  -3   1  12       59.91       51.19     28.64 o 
  -2   1  12       48.52       56.56     29.35 o 
  -1   1  12       62.69       55.85     28.28 o 
   0   1  12       88.24       62.31     20.77 o 
   1   1  12       69.74       44.39     29.00 o 
  -5   2  12       28.33       32.92     30.06 o 
  -4   2  12       34.55       45.09     27.92 o 
  -3   2  12       56.19       49.76     29.00 o 
  -2   2  12        6.35        6.08     26.83 o 
  -1   2  12        2.52        1.07     27.19 o 
   0   2  12       15.69        9.66     23.26 o 
  -4   3  12        0.44        3.22     27.19 o 
  -3   3  12       21.56       17.89     21.11 o 
  -2   3  12       42.54       35.79     27.56 o 
  -1   3  12        3.79        1.79     25.76 o 
   0   3  12       12.41       14.31     23.97 o 
  -3   4  12       19.98       37.57     55.11 o 
  -2   4  12        8.72       28.27     27.55 o 
                                                 
